# Supplementary material for: Integrative network analysis identifies cell-specific trans regulators of m6A
Source: Nucleic Acids Res. 2020 Jan 8;48(4):1715–29. doi: 10.1093/nar/gkz1206 (PMC7038928; doi:10.1093/nar/gkz1206)
Supplement: gkz1206_Supplemental_Files [file gkz1206_supplemental_files.zip]

Archive with 5 entries (5 files):
- Supplementary Figures clean.pdf
- Supplementary Table 1.xlsx
- Supplementary Table 2.xlsx
- Supplementary Table 3.xlsx
- Supplementary Table 4.xlsx
