# Supplementary material for: Integrative network analysis identifies cell-specific trans regulators of m6A
Source: Nucleic Acids Res. 2020 Jan 8;48(4):1715–29. doi: 10.1093/nar/gkz1206 (PMC7038928; doi:10.1093/nar/gkz1206)
Supplement: gkz1206_Supplemental_Files [file gkz1206_supplemental_files.zip › Supplementary Table 1.xlsx]

## Sheet: Overview
Supplementary Table 1 Information of public data used in the paper.
Sheet 2	Information of the collected m6A-seq data
Sheet 3	Information of the collected CLIP-seq data from ENCODE
Sheet 4	Information of the collected high-quality CLIP-seq data from Starbase
Sheet 5	Information of the collected motif data
Sheet 6	Genes pulled down by m6A modified oligos

## Sheet: m6A data GEO
Cell Line	Inpupt	IP	Inpupt Reads	IP Reads	Platform	Layout	Antibody	RNA purification	Reads length	Organization
A549(2)	SRR3057327	SRR3057328	30.9M	29.9M	Illumina HiSeq 2000	single	SYSY	polyA+	50bp	Stem Cell Program, Division of Hematology/Oncology, Boston Children’s Hospita
A549(2)	SRR3057327	SRR3057329	30.9M	26.3M	Illumina HiSeq 2000	single	SYSY	polyA+	50bp	Stem Cell Program, Division of Hematology/Oncology, Boston Children’s Hospita
H1299	SRR3057333	SRR3057334	59.3M	62.2M	Illumina HiSeq 2000	single	SYSY	polyA+	50bp	Stem Cell Program, Division of Hematology/Oncology, Boston Children’s Hospita
PBT003	SRR5248992	SRR5248996	20.2M	16.7M	Illumina HiSeq 4000	single	SYSY	Dynabeads mRNA purification kit(polyA+)	50bp	Division of Stem Cell Biology Research, Department of Developmental and Stem Cell Biology, Beckman Research Institute of City of Hope, Duarte
GSC-11	SRR4310464	SRR4310468	72.6M	48.2M	Illumina Hiseq 2000	single	SYSY	Dynabeads® purification kit	50bp	Department of Neurosurgery, The University of Texas MD Anderson Cancer Center, Houston
GSC-11	SRR4310465	SRR4310469	61.8M	53M	Illumina HiSeq 2000	single	SYSY	Dynabeads® purification kit	50bp	Department of Neurosurgery, The University of Texas MD Anderson Cancer Center, Houston
Mono_mac6	SRR3066066	SRR3066067	45.9M	30.8M	Illumina HiSeq 2500	single	SYSY	FastTrack MAC Maxi mRNA isolation kit (beads to isolate poly A+ RNA )	50bp	Section of Hematology/Oncology, Department of Medicine, University of Chicago, Chicago
Mono_mac6	SRR3066068	SRR3066069	29.9M	34.0M	Illumina HiSeq 2500	single	SYSY	FastTrack MAC Maxi mRNA isolation kit (beads to isolate poly A+ RNA )	50bp	Section of Hematology/Oncology, Department of Medicine, University of Chicago, Chicago
U2OS	SRR5128023	SRR5128024	34.2M	36.9M	Illumina HiSeq 4000	single	SYSY	polyA+(magnetic messenger RNA (mRNA) isolation kit (New England BioLabs, catalogue number S1550S))	50bp	Division of Newborn Medicine and Epigenetics Program, Department of Medicine, Boston Children's Hospital, Boston
U2OS	SRR5128025	SRR5128026	24.8M	30.5M	Illumina HiSeq 4000	single	SYSY	polyA+(magnetic messenger RNA (mRNA) isolation kit (New England BioLabs, catalogue number S1550S))	50bp	Division of Newborn Medicine and Epigenetics Program, Department of Medicine, Boston Children's Hospital, Boston
U2OS	SRR5128027	SRR5128028	27.8M	30.7M	Illumina HiSeq 4000	single	SYSY	polyA+(magnetic messenger RNA (mRNA) isolation kit (New England BioLabs, catalogue number S1550S))	50bp	Division of Newborn Medicine and Epigenetics Program, Department of Medicine, Boston Children's Hospital, Boston
A549	SRR1182622	SRR1182621	33.2M	14M	Illumina HiSeq 2500	paired	SYSY	polyA+ RNA	30bp	Department of Chemistry, Institute for Biophysical Dynamics, The University of Chicago, Chicago
A549	SRR1182624	SRR1182623	16.2M	24M	Illumina HiSeq 2500	paired	SYSY	polyA+ RNA	30bp	Department of Chemistry, Institute for Biophysical Dynamics, The University of Chicago, Chicago
A549	SRR1182620	SRR1182619	15M	17M	Illumina HiSeq 2500	paired	SYSY	polyA+ RNA	30bp	Department of Chemistry, Institute for Biophysical Dynamics, The University of Chicago, Chicago
hNPC	SRR1182585	SRR1182582	4.6M	2.8M	Illumina HiSeq 2500	paired	SYSY	polyA+ RNA	30bp	Department of Chemistry, Institute for Biophysical Dynamics, The University of Chicago, Chicago
hNPC	SRR1182586	SRR1182583,SRR1182584	13.6M	6M	Illumina HiSeq 2500	paired	SYSY	polyA+ RNA	30bp	Department of Chemistry, Institute for Biophysical Dynamics, The University of Chicago, Chicago
hESC_NPCs	SRR1182590	SRR1182588	19.4M	6.8M	Illumina HiSeq 2500	paired	SYSY	polyA+ RNA	30bp	Department of Chemistry, Institute for Biophysical Dynamics, The University of Chicago, Chicago
hESC_NPCs	SRR1182589	SRR1182587	4.8M	4M	Illumina HiSeq 2500	paired	SYSY	polyA+ RNA	30bp	Department of Chemistry, Institute for Biophysical Dynamics, The University of Chicago, Chicago
Hek293T(2)	SRR1182596	SRR1182595	12.6M	11.6M	Illumina HiSeq 2500	paired	SYSY	polyA+ RNA	30bp	Department of Chemistry, Institute for Biophysical Dynamics, The University of Chicago, Chicago
OKMSfibro+Dox	SRR1182598	SRR1182597	9.6M	18M	Illumina HiSeq 2500	paired	SYSY	polyA+ RNA	30bp	Department of Chemistry, Institute for Biophysical Dynamics, The University of Chicago, Chicago
OKMSfibro-Dox	SRR1182600	SRR1182599	11.4M	17.2M	Illumina HiSeq 2500	paired	SYSY	polyA+ RNA	30bp	Department of Chemistry, Institute for Biophysical Dynamics, The University of Chicago, Chicago
OKMSiPSC	SRR1182602	SRR1182601	8.6M	19.6M	Illumina HiSeq 2500	paired	SYSY	polyA+ RNA	30bp	Department of Chemistry, Institute for Biophysical Dynamics, The University of Chicago, Chicago
Hek293T	SRR494613	SRR494614	70.6M	90.4M	Illumina HiSeq 2000	single	SYSY	Ribominus	50bp	Department of Pharmacology, Weill Medical College, Cornell University, New York,
Hek293T	SRR494615	SRR494616	96.1M	60.5M	Illumina HiSeq 2000	single	SYSY	Ribominus	50bp	Department of Pharmacology, Weill Medical College, Cornell University, New York,
Hek293T	SRR494617	SRR494618	73.4M	47.9M	Illumina HiSeq 2000	single	NEB	Ribominus	50bp	Department of Pharmacology, Weill Medical College, Cornell University, New York,
HepG2	SRR456555	SRR456551	20.6M	16.5M	Illumina Genome Analyzer IIx	single	SYSY	polyA+	36bp	Cancer Research Center, Chaim Sheba Medical Center, Tel Hashomer 52621, Israel
HepG2	SRR456556	SRR456552	13.0M	19.1M	Illumina Genome Analyzer IIx	single	SYSY	polyA+	36bp	Cancer Research Center, Chaim Sheba Medical Center, Tel Hashomer 52621, Israel
HepG2	SRR456557	SRR456553	30.3M	17.7M	Illumina Genome Analyzer IIx	single	SYSY	polyA+	36bp	Cancer Research Center, Chaim Sheba Medical Center, Tel Hashomer 52621, Israel
HeLa	SRR847358	SRR847360	25.0M	41.2M	Illumina HiSeq 2000	single	SYSY	FastTrack MAG Maxi mRNA isolation kit (Invitrogen)	100bp	Department of Chemistry, University of Chicago, Chicago, Illinois, USA
HeLa	SRR847359	SRR847361	33.0M	23.3M	Illumina HiSeq 2000	single	SYSY	FastTrack MAG Maxi mRNA isolation kit (Invitrogen)	100bp	Department of Chemistry, University of Chicago, Chicago, Illinois, USA
HeLa	SRR847370	SRR847372	39.7M	53.7M	Illumina HiSeq 2000	single	SYSY	FastTrack MAG Maxi mRNA isolation kit (Invitrogen)	100bp	Department of Chemistry, University of Chicago, Chicago, Illinois, USA
HeLa	SRR847371	SRR847373	33.9M	52.3M	Illumina HiSeq 2000	single	SYSY	FastTrack MAG Maxi mRNA isolation kit (Invitrogen)	100bp	Department of Chemistry, University of Chicago, Chicago, Illinois, USA
hESC	SRR1035213,SRR1035221	SRR1035214,SRR1035222	20.7M	17.3M	Illumina HiSeq 2000	single	SYSY	polyA+	50bp	Howard Hughes Medical Institute and Program in Epithelial Biology, Stanford University School of Medicine, Stanford
hESC	SRR1035215,SRR1035223	SRR1035216,SRR1035224	23.9M	18.3M	Illumina HiSeq 2000	single	SYSY	polyA+	50bp	Howard Hughes Medical Institute and Program in Epithelial Biology, Stanford University School of Medicine, Stanford
Mesoendoderm	SRR1035217	SRR1035218	22.2M	17.6M	Illumina HiSeq 2000	single	SYSY	polyA+	50bp	Howard Hughes Medical Institute and Program in Epithelial Biology, Stanford University School of Medicine, Stanford
Mesoendoderm	SRR1035219	SRR1035220	22.3M	20.5M	Illumina HiSeq 2000	single	SYSY	polyA+	50bp	Howard Hughes Medical Institute and Program in Epithelial Biology, Stanford University School of Medicine, Stanford
GM12878	SRR1777361	SRR1777362	117.6M	88.0M	Illumina HiSeq 2000	single	SYSY	polyA+	36bp	Department of Chemistry, ‡Howard Hughes Medical Institute and Program in Epithelial Biology, Stanford University
NB4	SRR5417009	SRR5417011	68M	45M	Illumina HiSeq 2000	single	SYSY	polyA+	50bp	Weng H, Huang H, Wu H, Qin X et al. METTL14 Inhibits Hematopoietic Stem/Progenitor Differentiation and Promotes Leukemogenesis via mRNA m<sup>6</sup>A Modification. Cell Stem Cell 2018 Feb
MonoMac 6(2)	SRR5417010	SRR5417014	50M	48.8M	Illumina HiSeq 2000	single	SYSY	polyA+	50bp	Weng H, Huang H, Wu H, Qin X et al. METTL14 Inhibits Hematopoietic Stem/Progenitor Differentiation and Promotes Leukemogenesis via mRNA m<sup>6</sup>A Modification. Cell Stem Cell 2018 Feb
MOLM13	SRR5239086	SRR5239098	8.6M	36.6M	Illumina HiSeq 4000	single	Millipore	Successively polyA+ RNA was purified	50bp	Barbieri I, Tzelepis K, Pandolfini L, Shi J et al. Promoter-bound METTL3 maintains myeloid leukaemia by m<sup>6</sup>A-dependent translation control. Nature 2017 Dec
MOLM13	SRR5239087	SRR5239099	8.4M	176M	Illumina HiSeq 4000	single	Millipore	Successively polyA+ RNA was purified	50bp	Barbieri I, Tzelepis K, Pandolfini L, Shi J et al. Promoter-bound METTL3 maintains myeloid leukaemia by m<sup>6</sup>A-dependent translation control. Nature 2017 Dec
MOLM13	SRR5239088	SRR5239100	43.4M	68.2M	Illumina HiSeq 4000	single	Millipore	Successively polyA+ RNA was purified	50bp	Barbieri I, Tzelepis K, Pandolfini L, Shi J et al. Promoter-bound METTL3 maintains myeloid leukaemia by m<sup>6</sup>A-dependent translation control. Nature 2017 Dec
MOLM13	SRR5239089	SRR5239101	44.0M	65.2M	Illumina HiSeq 4000	single	Millipore	Successively polyA+ RNA was purified	50bp	Barbieri I, Tzelepis K, Pandolfini L, Shi J et al. Promoter-bound METTL3 maintains myeloid leukaemia by m<sup>6</sup>A-dependent translation control. Nature 2017 Dec
MT4 T-cells	SRR2648293	SRR2648294	116.5M	72.1M	Illumina HiSeq 2500	single	SYSY	poly(A) RNA purified using oligo dT Dynabeads (Invitrogen)	51bp	Dynamics of the human and viral m6A RNA methylomes during HIV-1 infection of T cells
MT4 T-cells	SRR2648296	SRR2648297	64.2M	48.6M	Illumina HiSeq 2500	single	SYSY	poly(A) RNA purified using oligo dT Dynabeads (Invitrogen)	51bp	Dynamics of the human and viral m6A RNA methylomes during HIV-1 infection of T cells
iSLK	SRR5179427	SRR5179428	49.2M	48.4M	Illumina HiSeq 2000	single	SYSY	polydT beads	51bp	Department of Molecular Microbiology and Immunology, Keck School of Medicine, University of Southern California
iSLK	SRR5978827	SRR5978834	15.6M	19.8M	Illumina HiSeq 2000	single	SYSY	polydT beads	51bp	Department of Molecular Microbiology and Immunology, Keck School of Medicine, University of Southern California
iSLK	SRR5978828	SRR5978835	15.8M	20.2M	Illumina HiSeq 2000	single	SYSY	polydT beads	51bp	Department of Molecular Microbiology and Immunology, Keck School of Medicine, University of Southern California
iSLK	SRR5978829	SRR5978836	15.8M	20.2M	Illumina HiSeq 2000	single	SYSY	polydT beads	51bp	Department of Molecular Microbiology and Immunology, Keck School of Medicine, University of Southern California
iSLK	SRR5978830	SRR5978837	15.8M	20M	Illumina HiSeq 2000	single	SYSY	polydT beads	51bp	Department of Molecular Microbiology and Immunology, Keck School of Medicine, University of Southern California
iSLK	SRR5978831	SRR5978838	15.8M	20.2M	Illumina HiSeq 2000	single	SYSY	polydT beads	51bp	Department of Molecular Microbiology and Immunology, Keck School of Medicine, University of Southern California
iSLK	SRR5978832	SRR5978839	15.8M	20M	Illumina HiSeq 2000	single	SYSY	polydT beads	51bp	Department of Molecular Microbiology and Immunology, Keck School of Medicine, University of Southern California
iSLK	SRR5978833	SRR5978840	15.8M	20M	Illumina HiSeq 2000	single	SYSY	polydT beads	51bp	Department of Molecular Microbiology and Immunology, Keck School of Medicine, University of Southern California
iSLK	SRR5978995	SRR5979002	17.2M	16.8M	Illumina HiSeq 2000	single	SYSY	polydT beads	51bp	Department of Molecular Microbiology and Immunology, Keck School of Medicine, University of Southern California
iSLK	SRR5978996	SRR5979003	17.6M	17.2M	Illumina HiSeq 2000	single	SYSY	polydT beads	51bp	Department of Molecular Microbiology and Immunology, Keck School of Medicine, University of Southern California
iSLK	SRR5978997	SRR5979004	17.6M	17.2M	Illumina HiSeq 2000	single	SYSY	polydT beads	51bp	Department of Molecular Microbiology and Immunology, Keck School of Medicine, University of Southern California
iSLK	SRR5978998	SRR5979005	17.6M	17.2M	Illumina HiSeq 2000	single	SYSY	polydT beads	51bp	Department of Molecular Microbiology and Immunology, Keck School of Medicine, University of Southern California
iSLK	SRR5978999	SRR5979006	17.6M	17.2M	Illumina HiSeq 2000	single	SYSY	polydT beads	51bp	Department of Molecular Microbiology and Immunology, Keck School of Medicine, University of Southern California
iSLK	SRR5979000	SRR5979007	17.4M	17.2M	Illumina HiSeq 2000	single	SYSY	polydT beads	51bp	Department of Molecular Microbiology and Immunology, Keck School of Medicine, University of Southern California
iSLK	SRR5979001	SRR5979008	17.6M	17.2M	Illumina HiSeq 2000	single	SYSY	polydT beads	51bp	Department of Molecular Microbiology and Immunology, Keck School of Medicine, University of Southern California
MSC	SRR5179456	SRR5179451	9.9M	13.5M	Illumina HiSeq 2000	single	SYSY	polydT beads	51bp	Department of Molecular Microbiology and Immunology, Keck School of Medicine, University of Southern California
MSC	SRR5179457	SRR5179452	9.9M	13.4M	Illumina HiSeq 2000	single	SYSY	polydT beads	51bp	Department of Molecular Microbiology and Immunology, Keck School of Medicine, University of Southern California
MSC	SRR5179458	SRR5179453	9.9M	13.4M	Illumina HiSeq 2000	single	SYSY	polydT beads	51bp	Department of Molecular Microbiology and Immunology, Keck School of Medicine, University of Southern California
MSC	SRR5179459	SRR5179454	10.0M	13.6M	Illumina HiSeq 2000	single	SYSY	polydT beads	51bp	Department of Molecular Microbiology and Immunology, Keck School of Medicine, University of Southern California
MSC	SRR5179460	SRR5179455	10.0M	13.6M	Illumina HiSeq 2000	single	SYSY	polydT beads	51bp	Department of Molecular Microbiology and Immunology, Keck School of Medicine, University of Southern California
MSC	SRR5978890	SRR5978883	12.6M	16.4M	Illumina HiSeq 2000	single	SYSY	polydT beads	51bp	Department of Molecular Microbiology and Immunology, Keck School of Medicine, University of Southern California
MSC	SRR5978891	SRR5978884	13M	16.8M	Illumina HiSeq 2000	single	SYSY	polydT beads	51bp	Department of Molecular Microbiology and Immunology, Keck School of Medicine, University of Southern California
MSC	SRR5978892	SRR5978885	13M	16.8M	Illumina HiSeq 2000	single	SYSY	polydT beads	51bp	Department of Molecular Microbiology and Immunology, Keck School of Medicine, University of Southern California
MSC	SRR5978893	SRR5978886	13M	16.8M	Illumina HiSeq 2000	single	SYSY	polydT beads	51bp	Department of Molecular Microbiology and Immunology, Keck School of Medicine, University of Southern California
MSC	SRR5978894	SRR5978887	13M	16.8M	Illumina HiSeq 2000	single	SYSY	polydT beads	51bp	Department of Molecular Microbiology and Immunology, Keck School of Medicine, University of Southern California
MSC	SRR5978895	SRR5978888	12.8M	16.8M	Illumina HiSeq 2000	single	SYSY	polydT beads	51bp	Department of Molecular Microbiology and Immunology, Keck School of Medicine, University of Southern California
MSC	SRR5978896	SRR5978889	12.8M	16.8M	Illumina HiSeq 2000	single	SYSY	polydT beads	51bp	Department of Molecular Microbiology and Immunology, Keck School of Medicine, University of Southern California
MSC	SRR5979058	SRR5979051	11.8M	16M	Illumina HiSeq 2000	single	SYSY	polydT beads	51bp	Department of Molecular Microbiology and Immunology, Keck School of Medicine, University of Southern California
MSC	SRR5979059	SRR5979052	12M	16.4M	Illumina HiSeq 2000	single	SYSY	polydT beads	51bp	Department of Molecular Microbiology and Immunology, Keck School of Medicine, University of Southern California
MSC	SRR5979060	SRR5979053	12M	16.6M	Illumina HiSeq 2000	single	SYSY	polydT beads	51bp	Department of Molecular Microbiology and Immunology, Keck School of Medicine, University of Southern California
MSC	SRR5979061	SRR5979054	12M	16.4M	Illumina HiSeq 2000	single	SYSY	polydT beads	51bp	Department of Molecular Microbiology and Immunology, Keck School of Medicine, University of Southern California
MSC	SRR5979062	SRR5979055	12M	16.4M	Illumina HiSeq 2000	single	SYSY	polydT beads	51bp	Department of Molecular Microbiology and Immunology, Keck School of Medicine, University of Southern California
MSC	SRR5979063	SRR5979056	11.8M	16.4M	Illumina HiSeq 2000	single	SYSY	polydT beads	51bp	Department of Molecular Microbiology and Immunology, Keck School of Medicine, University of Southern California
MSC	SRR5979064	SRR5979057	12M	16.6M	Illumina HiSeq 2000	single	SYSY	polydT beads	51bp	Department of Molecular Microbiology and Immunology, Keck School of Medicine, University of Southern California
TIME	SRR5179476	SRR5179471	7.9M	11.7M	Illumina HiSeq 2000	single	SYSY	polydT beads	51bp	Department of Molecular Microbiology and Immunology, Keck School of Medicine, University of Southern California
TIME	SRR5179477	SRR5179472	7.8M	11.6M	Illumina HiSeq 2000	single	SYSY	polydT beads	51bp	Department of Molecular Microbiology and Immunology, Keck School of Medicine, University of Southern California
TIME	SRR5179478	SRR5179473	7.9M	11.7M	Illumina HiSeq 2000	single	SYSY	polydT beads	51bp	Department of Molecular Microbiology and Immunology, Keck School of Medicine, University of Southern California
TIME	SRR5179479	SRR5179474	8.0M	11.8M	Illumina HiSeq 2000	single	SYSY	polydT beads	51bp	Department of Molecular Microbiology and Immunology, Keck School of Medicine, University of Southern California
TIME	SRR5179480	SRR5179475	8.0M	11.8M	Illumina HiSeq 2000	single	SYSY	polydT beads	51bp	Department of Molecular Microbiology and Immunology, Keck School of Medicine, University of Southern California
TIME	SRR5978918	SRR5978911	10.6M	17.8M	Illumina HiSeq 2000	single	SYSY	polydT beads	51bp	Department of Molecular Microbiology and Immunology, Keck School of Medicine, University of Southern California
TIME	SRR5978919	SRR5978912	10.8M	18.2M	Illumina HiSeq 2000	single	SYSY	polydT beads	51bp	Department of Molecular Microbiology and Immunology, Keck School of Medicine, University of Southern California
TIME	SRR5978920	SRR5978913	10.8M	18.2M	Illumina HiSeq 2000	single	SYSY	polydT beads	51bp	Department of Molecular Microbiology and Immunology, Keck School of Medicine, University of Southern California
TIME	SRR5978921	SRR5978914	10.8M	18.2M	Illumina HiSeq 2000	single	SYSY	polydT beads	51bp	Department of Molecular Microbiology and Immunology, Keck School of Medicine, University of Southern California
TIME	SRR5978922	SRR5978915	10.8M	18.2M	Illumina HiSeq 2000	single	SYSY	polydT beads	51bp	Department of Molecular Microbiology and Immunology, Keck School of Medicine, University of Southern California
TIME	SRR5978923	SRR5978916	10.8M	18.2M	Illumina HiSeq 2000	single	SYSY	polydT beads	51bp	Department of Molecular Microbiology and Immunology, Keck School of Medicine, University of Southern California
TIME	SRR5978924	SRR5978917	10.8M	18.2M	Illumina HiSeq 2000	single	SYSY	polydT beads	51bp	Department of Molecular Microbiology and Immunology, Keck School of Medicine, University of Southern California
TIME	SRR5979086	SRR5979079	10.2M	17.8M	Illumina HiSeq 2000	single	SYSY	polydT beads	51bp	Department of Molecular Microbiology and Immunology, Keck School of Medicine, University of Southern California
TIME	SRR5979087	SRR5979080	10.4M	18.2M	Illumina HiSeq 2000	single	SYSY	polydT beads	51bp	Department of Molecular Microbiology and Immunology, Keck School of Medicine, University of Southern California
TIME	SRR5979088	SRR5979081	10.4M	18.4M	Illumina HiSeq 2000	single	SYSY	polydT beads	51bp	Department of Molecular Microbiology and Immunology, Keck School of Medicine, University of Southern California
TIME	SRR5979089	SRR5979082	10.4M	18.2M	Illumina HiSeq 2000	single	SYSY	polydT beads	51bp	Department of Molecular Microbiology and Immunology, Keck School of Medicine, University of Southern California
TIME	SRR5979090	SRR5979083	10.4M	18.2M	Illumina HiSeq 2000	single	SYSY	polydT beads	51bp	Department of Molecular Microbiology and Immunology, Keck School of Medicine, University of Southern California
TIME	SRR5979091	SRR5979084	10.2M	18.2M	Illumina HiSeq 2000	single	SYSY	polydT beads	51bp	Department of Molecular Microbiology and Immunology, Keck School of Medicine, University of Southern California
TIME	SRR5979092	SRR5979085	10.4M	18.2M	Illumina HiSeq 2000	single	SYSY	polydT beads	51bp	Department of Molecular Microbiology and Immunology, Keck School of Medicine, University of Southern California
HEC1a	SRR5194805	SRR5194806	42M	53.2M	Illumina HiSeq 4000	single	SYSY	plolyA	50bp	Department of Chemistry and Institute for Biophysical Dynamics, The University of Chicago
HepG2(2)	SRR5931733	SRR5931734	38.8M	32.0M	Illumina	single	SYSY	plolyA	50bp	University of Chicago
HepG2(2)	SRR5931735	SRR5931736	37.4M	36.9M	Illumina	single	SYSY	plolyA	50bp	University of Chicago
NHDF	SRR7992458	SRR7992454	78.8M	100M	Illumina (NextSeq 500)	single	NEB	plolyA	75bp	NEW YORK UNIVERSITY MEDICAL CENTR
NHDF	SRR7992461	SRR7992455	73.2M	77M	Illumina (NextSeq 500)	single	NEB	plolyA	75bp	NEW YORK UNIVERSITY MEDICAL CENTR
NHDF	SRR7992460	SRR7992459	74M	54.2M	Illumina (NextSeq 500)	single	NEB	plolyA	75bp	NEW YORK UNIVERSITY MEDICAL CENTR

## Sheet: Clipseq data from ENCODE
File accession	Experiment accession	Biosample term name	Experiment target	Replication
ENCFF125UVA	ENCSR773KRC	HepG2	SRSF9	2
ENCFF409GPI	ENCSR773KRC	HepG2	SRSF9	1
ENCFF733VOV	ENCSR668MJX	HepG2	GRSF1	2
ENCFF451GQU	ENCSR668MJX	HepG2	GRSF1	1
ENCFF226GEB	ENCSR307WAE	HepG2	RPS5	1
ENCFF020HPW	ENCSR307WAE	HepG2	RPS5	2
ENCFF774EDY	ENCSR513NDD	HepG2	SRSF7	1
ENCFF913UPA	ENCSR513NDD	HepG2	SRSF7	2
ENCFF737SOJ	ENCSR930BZL	K562	DDX3X	2
ENCFF039BKT	ENCSR930BZL	K562	DDX3X	1
ENCFF225IXQ	ENCSR571ROL	HepG2	XRCC6	2
ENCFF381LFD	ENCSR571ROL	HepG2	XRCC6	1
ENCFF676GXG	ENCSR755TJC	HepG2	HNRNPUL1	1
ENCFF801KHR	ENCSR755TJC	HepG2	HNRNPUL1	2
ENCFF432FVJ	ENCSR923NKN	K562	DDX55	1
ENCFF099PFC	ENCSR923NKN	K562	DDX55	2
ENCFF870HZF	ENCSR135VMS	HepG2	LSM11	2
ENCFF220ECM	ENCSR135VMS	HepG2	LSM11	1
ENCFF450VBG	ENCSR725ARB	K562	AGGF1	1
ENCFF683KLO	ENCSR725ARB	K562	AGGF1	2
ENCFF174MVU	ENCSR861PAR	K562	NONO	1
ENCFF201YQC	ENCSR861PAR	K562	NONO	2
ENCFF078SCZ	ENCSR328LLU	HepG2	U2AF1	2
ENCFF295GHA	ENCSR328LLU	HepG2	U2AF1	1
ENCFF305LRB	ENCSR490IEE	HepG2	UCHL5	1
ENCFF171KTG	ENCSR490IEE	HepG2	UCHL5	2
ENCFF769QNG	ENCSR268ETU	K562	HNRNPK	2
ENCFF079MYZ	ENCSR268ETU	K562	HNRNPK	1
ENCFF821QFO	ENCSR438KWZ	K562	ILF3	2
ENCFF857MJR	ENCSR438KWZ	K562	ILF3	1
ENCFF874WRG	ENCSR483NOP	K562	SLBP	2
ENCFF397VAA	ENCSR483NOP	K562	SLBP	1
ENCFF979IVI	ENCSR568DZW	K562	TAF15	1
ENCFF783IGF	ENCSR568DZW	K562	TAF15	2
ENCFF284QIO	ENCSR532VUB	K562	CPSF6	1
ENCFF515QAG	ENCSR532VUB	K562	CPSF6	2
ENCFF560OAU	ENCSR663WES	K562	BUD13	2
ENCFF102QYZ	ENCSR663WES	K562	BUD13	1
ENCFF906PBB	ENCSR893EFU	K562	DDX6	2
ENCFF626UUD	ENCSR893EFU	K562	DDX6	1
ENCFF074AQN	ENCSR339FUY	HepG2	PCBP2	1
ENCFF322DXB	ENCSR339FUY	HepG2	PCBP2	2
ENCFF188XKC	ENCSR197INS	K562	PPIL4	2
ENCFF036ZXE	ENCSR197INS	K562	PPIL4	1
ENCFF739CHZ	ENCSR736AAG	K562	GTF2F1	1
ENCFF968DUU	ENCSR736AAG	K562	GTF2F1	2
ENCFF167DBG	ENCSR657TZB	K562	XRN2	2
ENCFF441GJR	ENCSR657TZB	K562	XRN2	1
ENCFF472CCD	ENCSR916SRV	HepG2	TBRG4	1
ENCFF454ZHL	ENCSR916SRV	HepG2	TBRG4	2
ENCFF700HIR	ENCSR919HSE	HepG2	CSTF2T	1
ENCFF786JAM	ENCSR919HSE	HepG2	CSTF2T	2
ENCFF965SEZ	ENCSR331VNX	K562	FMR1	1
ENCFF393YLO	ENCSR331VNX	K562	FMR1	2
ENCFF615KJU	ENCSR154HRN	K562	HNRNPA1	1
ENCFF174RLY	ENCSR154HRN	K562	HNRNPA1	2
ENCFF043QXI	ENCSR840DRD	K562	CSTF2T	1
ENCFF379UQU	ENCSR840DRD	K562	CSTF2T	2
ENCFF873FZT	ENCSR456ASB	K562	UPF1	1
ENCFF792HYY	ENCSR456ASB	K562	UPF1	2
ENCFF485IYX	ENCSR989SMC	K562	FTO	2
ENCFF465VTS	ENCSR989SMC	K562	FTO	1
ENCFF597JSM	ENCSR097NEE	HepG2	PPIG	1
ENCFF603DSB	ENCSR097NEE	HepG2	PPIG	2
ENCFF525PZA	ENCSR570WLM	HepG2	QKI	2
ENCFF459ANM	ENCSR570WLM	HepG2	QKI	1
ENCFF845EBP	ENCSR655NZA	HepG2	XRN2	2
ENCFF944KMN	ENCSR655NZA	HepG2	XRN2	1
ENCFF715SCF	ENCSR196INN	K562	RBM15	1
ENCFF404OSK	ENCSR196INN	K562	RBM15	2
ENCFF243GNO	ENCSR539ZTS	K562	TROVE2	1
ENCFF043TCO	ENCSR539ZTS	K562	TROVE2	2
ENCFF871ZJM	ENCSR224QWC	K562	FXR2	1
ENCFF639OOE	ENCSR224QWC	K562	FXR2	2
ENCFF976DBP	ENCSR744GEU	HepG2	IGF2BP1	1
ENCFF486BXN	ENCSR744GEU	HepG2	IGF2BP1	2
ENCFF743GIA	ENCSR867DSZ	K562	NPM1	1
ENCFF392QAQ	ENCSR867DSZ	K562	NPM1	2
ENCFF464HWD	ENCSR663NRA	K562	ZRANB2	1
ENCFF709ENB	ENCSR663NRA	K562	ZRANB2	2
ENCFF515SVK	ENCSR993FMY	HepG2	TROVE2	1
ENCFF029CYV	ENCSR993FMY	HepG2	TROVE2	2
ENCFF392CBU	ENCSR000SSH	K562	SLTM	2
ENCFF052VSB	ENCSR000SSH	K562	SLTM	1
ENCFF150KMB	ENCSR006OEQ	K562	FAM120A	1
ENCFF901AAL	ENCSR006OEQ	K562	FAM120A	2
ENCFF976KYV	ENCSR861GYE	HepG2	LIN28B	1
ENCFF381VVY	ENCSR861GYE	HepG2	LIN28B	2
ENCFF756YND	ENCSR921SXC	HepG2	XPO5	1
ENCFF028MVM	ENCSR921SXC	HepG2	XPO5	2
ENCFF687LRO	ENCSR534YOI	K562	PRPF8	2
ENCFF576DYQ	ENCSR534YOI	K562	PRPF8	1
ENCFF464GTB	ENCSR774RFN	K562	FXR1	2
ENCFF678MSG	ENCSR774RFN	K562	FXR1	1
ENCFF840QVA	ENCSR653HQC	K562	DROSHA	2
ENCFF602ZLI	ENCSR653HQC	K562	DROSHA	1
ENCFF315AVG	ENCSR845VGB	HepG2	DDX55	1
ENCFF584QHX	ENCSR845VGB	HepG2	DDX55	2
ENCFF054ZXE	ENCSR061EVO	HepG2	SND1	1
ENCFF749TYO	ENCSR061EVO	HepG2	SND1	2
ENCFF288SGB	ENCSR805SRN	HepG2	LARP4	1
ENCFF130RAQ	ENCSR805SRN	HepG2	LARP4	2
ENCFF230AER	ENCSR373ODC	HepG2	SMNDC1	1
ENCFF240MCZ	ENCSR373ODC	HepG2	SMNDC1	2
ENCFF943BFF	ENCSR301UQM	K562	GNL3	1
ENCFF004XHQ	ENCSR301UQM	K562	GNL3	2
ENCFF798XQM	ENCSR648LAH	HepG2	DDX3X	1
ENCFF799ICU	ENCSR648LAH	HepG2	DDX3X	2
ENCFF646XFI	ENCSR121NVA	HepG2	PRPF8	1
ENCFF262NXW	ENCSR981WKN	K562	PTBP1	1
ENCFF200AWX	ENCSR981WKN	K562	PTBP1	2
ENCFF877KBJ	ENCSR828ZID	HepG2	HNRNPK	1
ENCFF556EBT	ENCSR828ZID	HepG2	HNRNPK	2
ENCFF726GRF	ENCSR589YHM	K562	HLTF	1
ENCFF952TOI	ENCSR589YHM	K562	HLTF	2
ENCFF074GNZ	ENCSR295OKT	K562	RBM22	1
ENCFF020UVE	ENCSR295OKT	K562	RBM22	2
ENCFF526YVR	ENCSR529FKI	K562	YBX3	1
ENCFF231IID	ENCSR529FKI	K562	YBX3	2
ENCFF993XGD	ENCSR018ZUE	HepG2	FKBP4	1
ENCFF585PKG	ENCSR018ZUE	HepG2	FKBP4	2
ENCFF960NDY	ENCSR520BZQ	K562	HNRNPU	2
ENCFF014BXV	ENCSR520BZQ	K562	HNRNPU	1
ENCFF762HNV	ENCSR334QFR	HepG2	AUH	2
ENCFF763TTY	ENCSR334QFR	HepG2	AUH	1
ENCFF017HYK	ENCSR754NDA	HepG2	RBM15	1
ENCFF971BBY	ENCSR754NDA	HepG2	RBM15	2
ENCFF297PQZ	ENCSR571VHI	K562	HNRNPUL1	2
ENCFF734NGD	ENCSR571VHI	K562	HNRNPUL1	1
ENCFF716SCR	ENCSR820DQJ	HepG2	NOL12	1
ENCFF515WRY	ENCSR820DQJ	HepG2	NOL12	2
ENCFF890AXT	ENCSR815VVI	HepG2	CDC40	2
ENCFF513MLD	ENCSR815VVI	HepG2	CDC40	1
ENCFF535MAE	ENCSR769UEW	HepG2	HNRNPA1	2
ENCFF604WJZ	ENCSR769UEW	HepG2	HNRNPA1	1
ENCFF535SBV	ENCSR887LPK	K562	EWSR1	1
ENCFF621ZUN	ENCSR887LPK	K562	EWSR1	2
ENCFF661HIT	ENCSR269AJF	K562	RPS11	1
ENCFF062WUD	ENCSR269AJF	K562	RPS11	2
ENCFF240CRZ	ENCSR867ZVK	K562	YWHAG	1
ENCFF467LHB	ENCSR867ZVK	K562	YWHAG	2
ENCFF388PDG	ENCSR543TPH	HepG2	AGGF1	1
ENCFF283MCJ	ENCSR543TPH	HepG2	AGGF1	2
ENCFF689GDA	ENCSR893NWB	HepG2	GRWD1	2
ENCFF735YNV	ENCSR893NWB	HepG2	GRWD1	1
ENCFF055IIM	ENCSR623VEQ	HepG2	TIA1	1
ENCFF358SGV	ENCSR623VEQ	HepG2	TIA1	2
ENCFF627YDB	ENCSR485QCG	HepG2	BCCIP	2
ENCFF698TRT	ENCSR485QCG	HepG2	BCCIP	1
ENCFF400HPZ	ENCSR825SVO	K562	AARS	1
ENCFF374VRV	ENCSR825SVO	K562	AARS	2
ENCFF091HXE	ENCSR661ICQ	K562	PUM2	1
ENCFF262JRE	ENCSR661ICQ	K562	PUM2	2
ENCFF544HGJ	ENCSR888YTT	K562	LARP4	2
ENCFF305LNT	ENCSR888YTT	K562	LARP4	1
ENCFF006KFT	ENCSR999WKT	K562	DDX24	1
ENCFF354NUG	ENCSR999WKT	K562	DDX24	2
ENCFF401SPQ	ENCSR550DVK	HepG2	HNRNPC	1
ENCFF738FJS	ENCSR550DVK	HepG2	HNRNPC	2
ENCFF534JXG	ENCSR366YOG	K562	QKI	1
ENCFF963AMI	ENCSR366YOG	K562	QKI	2
ENCFF615THP	ENCSR576SHT	K562	DDX42	1
ENCFF874RBP	ENCSR576SHT	K562	DDX42	2
ENCFF511SXK	ENCSR987NYS	HepG2	FAM120A	2
ENCFF287ADK	ENCSR987NYS	HepG2	FAM120A	1
ENCFF412LLG	ENCSR489RJI	K562	RBM27	2
ENCFF334AHJ	ENCSR489RJI	K562	RBM27	1
ENCFF033IXH	ENCSR406OOZ	HepG2	SUB1	1
ENCFF978MMK	ENCSR406OOZ	HepG2	SUB1	2
ENCFF016LSY	ENCSR412NOW	K562	HNRNPM	1
ENCFF462KTW	ENCSR412NOW	K562	HNRNPM	2
ENCFF512QJT	ENCSR062NNB	K562	IGF2BP2	2
ENCFF968WTB	ENCSR062NNB	K562	IGF2BP2	1
ENCFF460MRE	ENCSR786TSC	HepG2	ILF3	2
ENCFF535COB	ENCSR786TSC	HepG2	ILF3	1
ENCFF567UXH	ENCSR657TZZ	K562	ZNF622	1
ENCFF353XWS	ENCSR456JJQ	HepG2	RBM22	2
ENCFF990UNN	ENCSR456JJQ	HepG2	RBM22	1
ENCFF979XAE	ENCSR121GQH	K562	SERBP1	1
ENCFF710IZS	ENCSR121GQH	K562	SERBP1	2
ENCFF017NRG	ENCSR456KXI	K562	LARP7	1
ENCFF208AAW	ENCSR456KXI	K562	LARP7	2
ENCFF047YUZ	ENCSR018RVZ	HepG2	NCBP2	1
ENCFF500HBQ	ENCSR018RVZ	HepG2	NCBP2	2
ENCFF257SMG	ENCSR081JYH	K562	NSUN2	2
ENCFF270MTA	ENCSR081JYH	K562	NSUN2	1
ENCFF677MQI	ENCSR128VXC	K562	SND1	2
ENCFF479VZE	ENCSR128VXC	K562	SND1	1
ENCFF187DUQ	ENCSR506UPY	HepG2	SUGP2	2
ENCFF699DTX	ENCSR506UPY	HepG2	SUGP2	1
ENCFF892JUQ	ENCSR384MWO	HepG2	CSTF2	1
ENCFF370ZBJ	ENCSR384MWO	HepG2	CSTF2	2
ENCFF603JTU	ENCSR841EQA	HepG2	TAF15	1
ENCFF063BTH	ENCSR841EQA	HepG2	TAF15	2
ENCFF594WHT	ENCSR238CLX	K562	GEMIN5	1
ENCFF083ZYT	ENCSR238CLX	K562	GEMIN5	2
ENCFF912GTJ	ENCSR349KMG	K562	UCHL5	2
ENCFF713NFZ	ENCSR349KMG	K562	UCHL5	1
ENCFF210QRC	ENCSR314UMJ	HepG2	TRA2A	2
ENCFF955HGE	ENCSR314UMJ	HepG2	TRA2A	1
ENCFF555DWV	ENCSR862QCH	K562	U2AF1	1
ENCFF468LUS	ENCSR862QCH	K562	U2AF1	2
ENCFF179SCM	ENCSR989VIY	HepG2	SRSF1	1
ENCFF184TBM	ENCSR989VIY	HepG2	SRSF1	2
ENCFF024FCB	ENCSR240MVJ	HepG2	HNRNPU	2
ENCFF587FNW	ENCSR240MVJ	HepG2	HNRNPU	1
ENCFF092IJR	ENCSR265ZIS	HepG2	GTF2F1	1
ENCFF240QYG	ENCSR265ZIS	HepG2	GTF2F1	2
ENCFF498GFT	ENCSR133QEA	K562	SF3B1	1
ENCFF210VRR	ENCSR133QEA	K562	SF3B1	2
ENCFF939AMV	ENCSR468FSW	K562	SRSF7	2
ENCFF090BZK	ENCSR468FSW	K562	SRSF7	1
ENCFF581FUT	ENCSR658IQB	K562	SMNDC1	1
ENCFF142PZD	ENCSR658IQB	K562	SMNDC1	2
ENCFF364QPG	ENCSR830BSQ	HepG2	BUD13	1
ENCFF929ITC	ENCSR830BSQ	HepG2	BUD13	2
ENCFF473CVJ	ENCSR541QHS	K562	AUH	1
ENCFF176ZRG	ENCSR541QHS	K562	AUH	2
ENCFF801ARQ	ENCSR943MHU	K562	SAFB2	2
ENCFF273BVZ	ENCSR943MHU	K562	SAFB2	1
ENCFF781FPH	ENCSR206RXT	K562	AKAP8L	2
ENCFF189LGT	ENCSR206RXT	K562	AKAP8L	1
ENCFF823WIW	ENCSR970NKP	K562	LIN28B	1
ENCFF823UGV	ENCSR970NKP	K562	LIN28B	2
ENCFF609IXO	ENCSR432XUP	K562	SRSF1	1
ENCFF287KWV	ENCSR432XUP	K562	SRSF1	2
ENCFF007DHU	ENCSR258QKO	K562	XRCC6	2
ENCFF564IUM	ENCSR258QKO	K562	XRCC6	1
ENCFF498QZQ	ENCSR438GZQ	K562	KHSRP	1
ENCFF531NDZ	ENCSR438GZQ	K562	KHSRP	2
ENCFF507AKH	ENCSR529GSJ	K562	DHX30	1
ENCFF634UAJ	ENCSR529GSJ	K562	DHX30	2
ENCFF697CMV	ENCSR584TCR	K562	TARDBP	1
ENCFF333KPU	ENCSR584TCR	K562	TARDBP	2
ENCFF052ABQ	ENCSR628IDK	K562	KHDRBS1	2
ENCFF390ANM	ENCSR628IDK	K562	KHDRBS1	1
ENCFF760JZI	ENCSR647CLF	K562	GPKOW	1
ENCFF410KNT	ENCSR647CLF	K562	GPKOW	2
ENCFF689YIJ	ENCSR844RVX	K562	EFTUD2	1
ENCFF691BHS	ENCSR844RVX	K562	EFTUD2	2
ENCFF454FEB	ENCSR893RAV	K562	U2AF2	2
ENCFF430RTZ	ENCSR893RAV	K562	U2AF2	1
ENCFF033ZLA	ENCSR506OTC	K562	TBRG4	1
ENCFF040CEA	ENCSR506OTC	K562	TBRG4	2
ENCFF503DBN	ENCSR023UHL	HepG2	FASTKD2	1
ENCFF136QLO	ENCSR023UHL	HepG2	FASTKD2	2
ENCFF014NHI	ENCSR484LTQ	K562	NCBP2	2
ENCFF509XPD	ENCSR484LTQ	K562	NCBP2	1
ENCFF542FRX	ENCSR267UCX	HepG2	HNRNPM	2
ENCFF040JSC	ENCSR267UCX	HepG2	HNRNPM	1
ENCFF511ZTQ	ENCSR527DXF	HepG2	EFTUD2	1
ENCFF955RUR	ENCSR527DXF	HepG2	EFTUD2	2
ENCFF699ZLU	ENCSR961OKA	HepG2	LARP7	2
ENCFF440FLF	ENCSR961OKA	HepG2	LARP7	1
ENCFF233SNH	ENCSR277DEO	HepG2	NKRF	2
ENCFF864UGQ	ENCSR277DEO	HepG2	NKRF	1
ENCFF462XFB	ENCSR307YIW	K562	EIF4G2	1
ENCFF512MNG	ENCSR307YIW	K562	EIF4G2	2
ENCFF887LSX	ENCSR947JVR	K562	DGCR8	2
ENCFF735UHA	ENCSR947JVR	K562	DGCR8	1
ENCFF650RVF	ENCSR041NUV	HepG2	EIF3D	2
ENCFF738CPK	ENCSR041NUV	HepG2	EIF3D	1
ENCFF870XZV	ENCSR351PVI	HepG2	SLTM	1
ENCFF892IWC	ENCSR351PVI	HepG2	SLTM	2
ENCFF448TUI	ENCSR200DKE	K562	MTPAP	2
ENCFF984DXU	ENCSR200DKE	K562	MTPAP	1
ENCFF885BWV	ENCSR887FHF	K562	FASTKD2	1
ENCFF943JBN	ENCSR887FHF	K562	FASTKD2	2
ENCFF581RVY	ENCSR279UJF	HepG2	SF3B4	1
ENCFF363PGR	ENCSR279UJF	HepG2	SF3B4	2
ENCFF506NPG	ENCSR565DGW	HepG2	DHX30	2
ENCFF191HRQ	ENCSR565DGW	HepG2	DHX30	1
ENCFF175EIG	ENCSR059CWF	K562	SBDS	2
ENCFF873TSY	ENCSR059CWF	K562	SBDS	1
ENCFF136HXF	ENCSR022BVV	K562	LSM11	2
ENCFF425PPQ	ENCSR022BVV	K562	LSM11	1
ENCFF444TCK	ENCSR202BFN	HepG2	U2AF2	1
ENCFF523JWI	ENCSR202BFN	HepG2	U2AF2	2
ENCFF858ZLX	ENCSR993OLA	HepG2	IGF2BP3	2
ENCFF175PMW	ENCSR993OLA	HepG2	IGF2BP3	1
ENCFF441KPC	ENCSR214BZA	HepG2	DDX59	2
ENCFF485MSN	ENCSR214BZA	HepG2	DDX59	1
ENCFF438KSN	ENCSR141OIM	HepG2	DDX6	1
ENCFF650BQD	ENCSR141OIM	HepG2	DDX6	2
ENCFF727RJA	ENCSR303OQD	K562	METAP2	1
ENCFF041HMB	ENCSR303OQD	K562	METAP2	2
ENCFF257VRQ	ENCSR365NVO	K562	TRA2A	1
ENCFF744EQP	ENCSR365NVO	K562	TRA2A	2
ENCFF074ATJ	ENCSR301TFY	HepG2	DKC1	1
ENCFF043XKO	ENCSR301TFY	HepG2	DKC1	2
ENCFF410ITK	ENCSR486YGP	HepG2	FUBP3	1
ENCFF714TFP	ENCSR486YGP	HepG2	FUBP3	2
ENCFF828ZTE	ENCSR218NAB	K562	TNRC6A	2
ENCFF606TBH	ENCSR218NAB	K562	TNRC6A	1
ENCFF013ZHF	ENCSR267OLV	K562	SF3B4	1
ENCFF658CBT	ENCSR267OLV	K562	SF3B4	2
ENCFF642VTG	ENCSR331MIC	HepG2	SF3A3	1
ENCFF075FPZ	ENCSR331MIC	HepG2	SF3A3	2
ENCFF076RDA	ENCSR756CKJ	K562	RBFOX2	1
ENCFF994PFX	ENCSR756CKJ	K562	RBFOX2	2
ENCFF509PKA	ENCSR057DWB	K562	TIA1	1
ENCFF673MNH	ENCSR057DWB	K562	TIA1	2
ENCFF990JXJ	ENCSR291XPT	K562	PUS1	1
ENCFF268XIE	ENCSR291XPT	K562	PUS1	2
ENCFF154BAE	ENCSR384KAN	HepG2	PTBP1	2
ENCFF471GJE	ENCSR384KAN	HepG2	PTBP1	1
ENCFF882KLS	ENCSR580MFX	HepG2	SUPV3L1	1
ENCFF089NRQ	ENCSR580MFX	HepG2	SUPV3L1	2
ENCFF090ERH	ENCSR316SZJ	K562	RPS5	2
ENCFF094JTJ	ENCSR316SZJ	K562	RPS5	1
ENCFF435MEM	ENCSR975KIR	K562	IGF2BP1	1
ENCFF701YCW	ENCSR975KIR	K562	IGF2BP1	2
ENCFF221WOF	ENCSR965DLL	HepG2	SFPQ	1
ENCFF919FIY	ENCSR965DLL	HepG2	SFPQ	2
ENCFF639MYI	ENCSR987FTF	HepG2	RBFOX2	1
ENCFF664WCU	ENCSR987FTF	HepG2	RBFOX2	2
ENCFF058BHE	ENCSR907GUB	HepG2	ZC3H11A	1
ENCFF141VGU	ENCSR907GUB	HepG2	ZC3H11A	2
ENCFF843WBE	ENCSR766FAC	HepG2	RPS3	1
ENCFF163XOB	ENCSR766FAC	HepG2	RPS3	2
ENCFF781WWB	ENCSR013CTQ	K562	EXOSC5	1
ENCFF918VFZ	ENCSR013CTQ	K562	EXOSC5	2
ENCFF980CBO	ENCSR489ABS	HepG2	RBM5	2
ENCFF663GBN	ENCSR489ABS	HepG2	RBM5	1
ENCFF635IBM	ENCSR820WHR	HepG2	POLR2G	1
ENCFF749CYD	ENCSR820WHR	HepG2	POLR2G	2
ENCFF770FPA	ENCSR916XIV	HepG2	EIF3H	1
ENCFF582LGR	ENCSR916XIV	HepG2	EIF3H	2
ENCFF929BZH	ENCSR712IAG	K562	ZC3H11A	1
ENCFF310KBC	ENCSR712IAG	K562	ZC3H11A	2
ENCFF874BAL	ENCSR290VLT	HepG2	MATR3	1
ENCFF333CUY	ENCSR290VLT	HepG2	MATR3	2
ENCFF754NXM	ENCSR001VAC	K562	NOLC1	1
ENCFF942SMX	ENCSR001VAC	K562	NOLC1	2
ENCFF323ZDL	ENCSR120EAR	K562	RPS3	1
ENCFF922WMS	ENCSR120EAR	K562	RPS3	2
ENCFF913QWS	ENCSR194HZU	HepG2	NOLC1	1
ENCFF633BUL	ENCSR194HZU	HepG2	NOLC1	2

## Sheet: Clipseq data from Starbase
ID	SeqType	Biosample term name	RBP
SBDH190	HITS_CLIP	U87MG	ADAR
SBDH210	iCLIP	H9	ADAR
SBDH209	iCLIP	H9	ADAR
SBDH1	CLASH	Flp_In_T_REx_293	AGO1
SBDH27	PAR_CLIP	HEK293	AGO1
SBDH57	PAR_CLIP	HEK293	ALKBH5
SBDH198	HITS_CLIP	MDA_MB_231	AGO1
SBDH40	HITS_CLIP	HEK293	AGO2
SBDH126	HITS_CLIP	HEK293S	AGO2
SBDH8	HITS_CLIP	HEK293S	AGO2
SBDH585	HITS_CLIP	Huh7.5	AGO2
SBDH5	HITS_CLIP	Jijoye	AGO2
SBDH6	HITS_CLIP	Jijoye	AGO2
SBDH180	HITS_CLIP	motor_cortex	AGO2
SBDH215	PAR_CLIP	C666	AGO2
SBDH125	PAR_CLIP	DG75_BCBL_1	AGO2
SBDH99	PAR_CLIP	EF3D_AGO2	AGO2
SBDH491	PAR_CLIP	EWS	AGO2
SBDH29	PAR_CLIP	HEK293	AGO2
SBDH30	PAR_CLIP	HEK293	AGO2
SBDH28	PAR_CLIP	HEK293	AGO2
SBDH44	PAR_CLIP	HEK293	AGO2
SBDH193	PAR_CLIP	HEK293T	AGO2
SBDH195	PAR_CLIP	HEK293T	AGO2
SBDH194	PAR_CLIP	HEK293T	AGO2
SBDH192	PAR_CLIP	HEK293T	AGO2
SBDH10	PAR_CLIP	hESCs	AGO2
SBDH31	PAR_CLIP	HEK293	AGO3
SBDH581	dCLIP	HEK293	CBX7
SBDH583	dCLIP	HEK293	CBX7
SBDH402	PAR_CLIP	HEK293	CNBP
SBDH558	PAR_CLIP	MCF7	DDX54
SBDH186	PAR_CLIP	HEK293	DICER1
SBDH187	PAR_CLIP	HEK293	DICER1
SBDH188	PAR_CLIP	HEK293	DICER1
SBDH189	PAR_CLIP	HEK293	DICER1
SBDH211	PAR_CLIP	HEK293T	EIF3A
SBDH212	PAR_CLIP	HEK293T	EIF3B
SBDH214	PAR_CLIP	HEK293T	EIF3G
SBDH565	uvCLAP_CLIP_seq	HEK293	EIF4A3
SBDH9	iCLIP	Hela	ELAVL1
SBDH47	PAR_CLIP	HEK293	ELAVL1
SBDH176	PAR_CLIP	HEK293	ELAVL1
SBDH177	PAR_CLIP	HEK293	ELAVL1
SBDH12	PAR_CLIP	HEK293	FUS
SBDH181	PAR_CLIP	HEK293	HNRNPD
SBDH182	PAR_CLIP	HEK293	HNRNPD
SBDH183	PAR_CLIP	HEK293	HNRNPD
SBDH184	PAR_CLIP	HEK293	HNRNPD
SBDH151	HITS_CLIP	CD4	HNRNPL
SBDH152	HITS_CLIP	CD4	HNRNPL
SBDH153	HITS_CLIP	JSL1	HNRNPL
SBDH154	HITS_CLIP	JSL1	HNRNPL
SBDH219	PAR_CLIP	HEK293	LARP4B
SBDH441	HITS_CLIP	brain	MBNL2
SBDH447	HITS_CLIP	brain	MBNL2
SBDH141	PAR_CLIP	Hela	METTL14
SBDH143	PAR_CLIP	Hela	METTL14
SBDH142	PAR_CLIP	Hela	METTL14
SBDH144	PAR_CLIP	Hela	METTL14
SBDH202	HITS_CLIP	Hela	METTL3
SBDH203	HITS_CLIP	Hela	METTL3
SBDH204	HITS_CLIP	Hela	METTL3
SBDH174	PAR_CLIP	HEK293T	METTL3
SBDH178	iCLIP	HEK293F	MOV10
SBDH179	iCLIP	HEK293F	MOV10
SBDH173	iCLIP	HEK293F	MOV10
SBDH167	PAR_CLIP	HEK293	MOV10
SBDH168	PAR_CLIP	HEK293	MOV10
SBDH216	iCLIP	U251	MSI1
SBDH217	iCLIP	U251	MSI1
SBDH218	iCLIP	U251	MSI1
SBDH206	HITS_CLIP	HSCs	MSI2
SBDH527	eCLIP	HEK293T	NUMA1
SBDH164	HITS_CLIP	Hela	RBM10
SBDH201	HITS_CLIP	MDA_MB_231	RBM47
SBDH162	HITS_CLIP	Hela	RBM6
SBDH150	PAR_CLIP	HEK293	RC3H1
SBDH171	HITS_CLIP	MDA_LM2	TARBP2
SBDH17	iCLIP	Hela	TIAL1
SBDH175	PAR_CLIP	HEK293T	WTAP
SBDH145	PAR_CLIP	Hela	WTAP
SBDH147	PAR_CLIP	Hela	WTAP
SBDH146	PAR_CLIP	Hela	WTAP
SBDH148	PAR_CLIP	Hela	WTAP
SBDH199	PAR_CLIP	Hela	YTHDC1
SBDH200	PAR_CLIP	Hela	YTHDC1
SBDH207	PAR_CLIP	Hela	YTHDF1
SBDH208	PAR_CLIP	Hela	YTHDF1
SBDH170	PAR_CLIP	Hela	YTHDF2
SBDH185	PAR_CLIP	HEK293	ZFP36
SBDH59	PAR_CLIP	HEK293	CAPRIN1

## Sheet: Motif data
Protein_name	regularExpression
A1CF	[AT]TAATT[AG]
ANKHD1	AGACG[AT][AT]
BRUNOL4	[GT]GTGT[GT][GT]
CPEB2	C[ACT]TTTTT
DAZAP1	TAG[GT][AT][AT][AG]
FMR1	[GT]GACA[AG]G
FUS	CGCGC
SRSF10	AGAGA[ACG][AC]
FXR2	[AGT]GAC[AG][AG][AG]
G3BP2	AGGAT[AGT][AG]
HNRNPA1	[AGT]TAGGG[AT]
HNRNPA1L2	[AGT]TAGGG[AT]
HNRNPA2B1	[AGT]TAGGG[AT]
HNRNPC	[ACT]TTTTT[GT]
HNRNPK	CCA[AT][AC]CC
HNRNPL	A[AC]A[CT]A[AC]A
HuR	TT[AGT]TTTT
IGF2BP2	[ACG][AC]A[ACT][AT]CA
KHDRBS3	ATAAA[ACG]
LIN28A	[ACT]GGAG[AT]A
MATR3	[AC]ATCTT[AG]
MBNL1	GCTTGC
MSI1	TAGT[AT][AG]G
PABPC4	AAAAAA[AG]
PCBP2	CC[CT][CT]CC[ACT]
PPRC1	[GC][GC]GCGC[GC]
QKI	ACTAAC[ACG]
RBM28	G[AT]GTAG[AGT]
RBM3	[AG]A[AGT]AC[GT]A
RBM4	GCGCG[GC][GC]
RBM41	[AT]TAC[AT]T[GT]
RBM46	[AG]AT[GC]A[AT][AGT]
RBM5	GA[AG]GG[AT][AG]
RBM8A	[AG][CT]GCGC[CGT]
RBMS3	[AC]TATA[GT][AC]
SAMD4A	GC[GT]GG[ACT][AC]
SART3	A[AG]AAAA[AC]
SRSF9	[GT]G[AG][AT]G[GC][AC]
SNRNP70	[AG][AT]TCAAG
SNRPA	[AT]TGCAC[AG]
SRSF2	GGAG[AT][AGT]
SRSF7	ACGACG
SRSF9	A[GT]GA[ACG][AC][AG]
TUT1	[AC][AG]ATACT
TARDBP	GAATG[AGT]
TIA1	TTTTT[CGT][GT]
U2AF2	TTTTT[CT]C
YBX1	AACATC
YBX2	AACA[AT]C[AGT]
ZC3H10	[GC][GC]AGCG[AC]
ZC3H14	TTT[AGT]TTT
ZCRB1	G[AG][ACT]TTAA
SRSF10	A[AG]AG[AG][AG][AG]
SRSF10	AGAGA[AG][AG]
SRSF10	AGAGA[ACG][ACG]
HNRNPL	ACAC[AG]A[ACG]
SRSF1	G[AG]AGGA
SRSF1	GGAGGA
SRSF1	GGA[GC]G[AG][ACG]
SRSF1	AGGA[GC][AC]
HuR	TT[AT]GTTT
RBM4	GCGCG[GC]G
YBX1	AACATC[AGT]
HuR	TTT[AG][GT]TT
HuR	TT[GT][AG]TTT
ENOX1	[ACT][AG][GT]ACAG
ESRP2	TGGG[AG]A[AGT]
RBM42	AACTA[AC]G
RBMS1	[GT]ATATA[GC]
PABPC3	[AG]AAAAC[AC]
RBM5	[GC]AAGG[AG]G
PABPC1	A[AG]AAAA[AC]
CNOT4	GACAGA
PABPN1	A[AG]AAGA
CPEB4	TTTTTT
RALY	TTTTTT[CGT]
HNRNPH2	GGGAGGG
FXR1	A[CT]GAC[AG]
LIN28A	[CT]GGAGG[AG]
SRSF1	GG[AG]GGA[ACG]
ZNF638	[CGT]GTT[GC][GT]T
TIA1	[AT]TTTTT[CGT]
BRUNOL5	TGTGT[GT][GT]
HNRNPCL1	[ACT]TTTTT[GT]
RBFOX1	[AT]GCATG[AC]
KHDRBS1	ATAAAA[ACG]
RBM6	[ACT]ATCCA[AG]
PABPC5	AGAAA[AGT]T
IGF2BP3	A[AC]A[ACT][AT]CA
RBMS3	[ACT]ATATA
MSI1	TAG[GT][AT][AG]G
SFPQ	[GT]T[AG][AG]T[GT][GT]
HNRPLL	[AG]CA[ACT]ACA
RBM24	[AT]G[AT]GTG[AGT]
KHDRBS2	[AG]ATAAA[AC]
PCBP1	CC[AT][AT][ACT]CC
BRUNOL6	TGTG[AGT][GT]G
RBM45	GACGA[AC][ACG]
PTBP1	[ACT][CT]TTT[CT]T
HuR	TTTTTT[GT]
ESRP1	TGGTGG
NOVA1	[CT]CA[CT]
SRp20	[AT]C[AT][AT]C
SRp20	CTC[GT]TC[CT]
SF2/ASF	[AG]GAAGAAC
SRp40	[CT][AG]C[AG][GT][AC]
SRp55	[CT][CT][AT]C[AT][GC]G
9G8	[AT]GGAC[AG]A
PTB	CTCT[CT][CT]
Tra2-beta	GAAAGAA

## Sheet: m6A modified oligos 
#Arguello AE, DeLiberto AN, Kleiner RE: RNA Chemical Proteomics Reveals the N-6-Methyladenosine (m(6)A)-Regulated Protein-RNA Interactome. Journal of the American Chemical Society 2017, 139:17249-17252.
#Edupuganti RR, Geiger S, Lindeboom RGH, Shi H, Hsu PJ, Lu Z, Wang SY, Baltissen MPA, Jansen P, Rossa M, et al: N(6)-methyladenosine (m(6)A) recruits and repels proteins to regulate mRNA homeostasis. Nat Struct Mol Biol 2017, 24:870-878
#Huang H, Weng H, Sun W, Qin X, Shi H, Wu H, Zhao BS, Mesquita A, Liu C, Yuan CL, et al: Recognition of RNA N(6)-methyladenosine by IGF2BP proteins enhances mRNA stability and translation. Nat Cell Biol 2018, 20:285-295.
gene	Citation
CAPRIN1	NCB
LIN28A	NCB
YWHAG	NCB
TRA2A	NCB
SRSF9	NCB
FMR1	NCB
YTHDF1	NCB
ELAVL1	NCB
IGF2BP3	NCB
SRSF10	NCB
YTHDC1	NCB
YTHDF2	NCB
IGF2BP2	NCB
IGF2BP1	NCB
HNRNPC	NCB
MSI2	NCB
WTAP	NCB
METTL3	NCB
LARP4B	NCB
RBM27	NCB
GNL3	NCB
RTCB	NCB
HNRNPD	NCB
ZC3H7B	NCB
METTL14	NCB
YTHDC1	NSMB
YTHDF2	NSMB
YTHDC2	NSMB
RBBP6	NSMB
CTCF	NSMB
USP10	NSMB
G3BP2	NSMB
G3BP1	NSMB
ALKBH5	NSMB
YTHDF3	NSMB
YTHDF1	NSMB
FXR1	NSMB
FMR1	NSMB
CNBP	NSMB
SKIV2L2	NSMB
ZCCHC8	NSMB
FXR2	NSMB
SF3B4	NSMB
XRN1	NSMB
BUB3	NSMB
DUS3L	NSMB
SRSF6	NSMB
SRSF4	NSMB
LSM12	NSMB
ATXN2L	NSMB
SRSF1	NSMB
POLD1	NSMB
SRSF9	NSMB
NUFIP2	NSMB
CAPRIN1	NSMB
LRRC59	JACs
HDLBP	JACs
RCC2	JACs
SF3B2	JACs
PRPF31	JACs
YBX3	JACs
CPSF6	JACs
RPS7	JACs
RPS14	JACs
BTF3	JACs
PABPC1	JACs
SRRT	JACs
RPL30	JACs
RBM28	JACs
SRSF7	JACs
ACIN1	JACs
RPL6	JACs
RPS3A	JACs
CCAR1	JACs
APEX1	JACs
HBB	JACs
SAMHD1	JACs
HBA1	JACs
FMR1	JACs
PSMA6	JACs
IQGAP1	JACs
ZRANB2	JACs
SRSF10	JACs
SF3B4	JACs
CSDE1	JACs
NUDT21	JACs
FUBP3	JACs
PUF60	JACs
LARP7	JACs
PDIA3	JACs
HNRNPC	JACs
RAN	JACs
ILF2	JACs
HNRNPA2B1	JACs
SND1	JACs
NSUN2	JACs
ACACB	JACs
DHX9	JACs
SNRPD3	JACs
SRRM1	JACs
RBM24	JACs
PRRC2C	JACs
ZC3H4	JACs
STIP1	JACs
HNRNPAB	JACs
HNRNPU	JACs
KPNB1	JACs
NOP56	JACs
MEPCE	JACs
SHMT2	JACs
TRAP1	JACs
POP1	JACs
MYBBP1A	JACs
ILF3	JACs
DDX21	JACs
SNRNP70	JACs
HNRNPH3	JACs
CPSF7	JACs
GTF2I	JACs
SNRPD2	JACs
SF1	JACs
FAM103A1	JACs
CCAR2	JACs
CD3EAP	JACs
RPL22	JACs
CTCF	JACs
CDC5L	JACs
PDAP1	JACs
MATR3	JACs
RPS4X	JACs
PRRC2A	JACs
RPS17	JACs
SURF6	JACs
EIF4A1	JACs
SNRPF	JACs
RPL23A	JACs
CCDC86	JACs
USP10	JACs
HEXIM1	JACs
SNRPB	JACs
MEX3B	JACs
YTHDF1	JACs
YTHDF3	JACs
YTHDF2	JACs
YTHDC1	JACs
LRPPRC	JACs
HNRNPUL1	JACs
NONO	JACs
SRSF6	JACs
SRSF5	JACs
SRSF9	JACs
SRSF4	JACs
YBX1	JACs
SRSF1	JACs
CAPRIN1	JACs
LUC7L3	JACs
RBM42	JACs
G3BP1	JACs
G3BP2	JACs
