# Supplementary material for: Integrative network analysis identifies cell-specific trans regulators of m6A
Source: Nucleic Acids Res. 2020 Jan 8;48(4):1715–29. doi: 10.1093/nar/gkz1206 (PMC7038928; doi:10.1093/nar/gkz1206)
Supplement: gkz1206_Supplemental_Files [file gkz1206_supplemental_files.zip › Supplementary Table 2.xlsx]

## Sheet: qPCR primers
Table S2: Primers and oligos.
gene	primer name	sequence
β-Actin	β-Actin qRT-F	TTCTACAATGAGCTGCGTGTG
	β-Actin qRT-R	GGGGTGTTGAAGGTCTCAAA
GAPDH	GAPDH qRT-F	GGATATTGTTGCCATCAATGACC
	GAPDH qRT-F	AGCCTTCTCCATGGTGGTGAAGA
CAPRIN1	CAPRIN1-qRT_F	CACGTCGGGAGCAGCTTATG
	CAPRIN1-qRT_R	CAGGTCAGTCCGCACTTCATC
TRA2A	TRA2A-qRT-F	AGGTCGAGGTCAAGGAGACAT
	TRA2A-qRT-R	CGCCGGTATTCTGGTGTATATG
MOV10	MOV10-qRT-F	GGGCCAGTGTTTCGAGAGTTT
	MOV10-qRT-R	TCTTGGTGACGTAGGCCAGA
METTL3	METTL3-qRT-F	TTGTCTCCAACCTTCCGTAGT
	METTL3-qRT-R	CCAGATCAGAGAGGTGGTGTAG
HSPA8	HSPA8-qRT-F	ACTCCAAGCTATGTCGCCTTT
	HSPA8-qRT-R	TGGCATCAAAAACTGTGTTGGT
RRBP1	RRBP1-qRT-F	TACGACACTCAAACCTTGGGG
	RRBP1-qRT-R	GGTTGGCTAGGGCTTCTTCATA
UGGT1	UGGT1-qRT-F	GCCTTCCAGCAGATAGCAGC
	UGGT1-qRT-R	GCTTTCAGGATTAGACGAGGGAT

## Sheet: sgRNA
gene	sgRNA name	sense（5'-3'）	antisense（5'-3'）
METTL3	sgRNA 1	CACCGGGCTGTCACTACGGAAGGT	AAACACCTTCCGTAGTGACAGCCC
	sgRNA 2	CACCGCTACACCACCTCTCTGATC	AAACGATCAGAGAGGTGGTGTAGC

## Sheet: shRNA oligos
gene	shRNA name	sense（5'-3'）	antisense（5'-3'）
TRA2A	shTRA2A #1	CCGGCGTCGAGATTCTTACTATGATCTCGAGATCATAGTAAGAATCTCGACGTTTTTG	AATTCAAAAACGTCGAGATTCTTACTATGATCTCGAGATCATAGTAAGAATCTCGACG
	shTRA2A #2	CCGGCCCAATGTTATGTTATGCTTTCTCGAGAAAGCATAACATAACATTGGGTTTTTG	AATTCAAAAA CCCAATGTTATGTTATGCTTTCTCGAGAAAGCATAACATAACATTGGG
	shNC (SHC002)	CCGGCAACAAGATGAAGAGCACCAACTCGAGTTGGTGCTCTTCATCTTGTTGTTTTTG	AATTCAAAAACAACAAGATGAAGAGCACCAACTCGAGTTGGTGCTCTTCATCTTGTTG
MOV10	shMOV10 #1	CCGGGCTGACCTTCAAGGTGAACTTCTCGAGAAGTTCACCTTGAAGGTCAGCTTTTTG	AATTCAAAAAGCTGACCTTCAAGGTGAACTTCTCGAGAAGTTCACCTTGAAGGTCAGC
	shMOV10 #2	CCGGCGTTACTGCATCACCAAACTTCTCGAGAAGTTTGGTGATGCAGTAACGTTTTTG	AATTCAAAAACGTTACTGCATCACCAAACTTCTCGAGAAGTTTGGTGATGCAGTAACG
METTL3	shMETTL3 #1	CCGGCGTCAGTATCTTGGGCAAGTTCTCGAGAACTTGCCCAAGATACTGACGTTTTTG	AATTCAAAAACGTCAGTATCTTGGGCAAGTTCTCGAGAACTTGCCCAAGATACTGACG
	shMETTL3 #2	CCGGGCCAAGGAACAATCCATTGTTCTCGAGAACAATGGATTGTTCCTTGGCTTTTTG	AATTCAAAAAGCCAAGGAACAATCCATTGTTCTCGAGAACAATGGATTGTTCCTTGGC

## Sheet: ORF primers
gene	primer name	sequence
MOV10	MOV10-pcDNA3.1-F	TTGGTACCGAGCTCGGATCCGCCACCATGCCCAGTAAGTTCAGCTG
	MOV10-pcDNA3.1-R	GCTGGATATCTGCAGAATTCTTActtgtcgtcatcgtctttgtagtcGAGCTCATTCCTCCACTCTG
TRA2A	TRA2A -pcDNA3.1-F	TTGGTACCGAGCTCGGATCCGCCACCATGAGTGATGTGGAGGAAAA
	TRA2A -pcDNA3.1-R	GCTGGATATCTGCAGAATTCTTActtgtcgtcatcgtctttgtagtcATAGCGTCTTGGGCTGTAGG
CAPRIN1	CAPRIN1 -pcDNA3.1-F	TTGGTACCGAGCTCGGATCCGCCACCATGCCCTCGGCCACCAGCCA
	CAPRIN1-pcDNA3.1-R	GCTGGATATCTGCAGAATTCTTActtgtcgtcatcgtctttgtagtcATTCACTTGCTGAGTGTTCA
