# Supplementary material for: Integrative network analysis identifies cell-specific trans regulators of m6A
Source: Nucleic Acids Res. 2020 Jan 8;48(4):1715–29. doi: 10.1093/nar/gkz1206 (PMC7038928; doi:10.1093/nar/gkz1206)
Supplement: gkz1206_Supplemental_Files [file gkz1206_supplemental_files.zip › Supplementary Table 3.xlsx]

## Sheet: module
Supplementary Table 3: Module information of the variable peaks.
Chr	Peak Start	Peak End	Ensembl Gene ID	Genename	Original module	Combined module
chr7	36445789	36446089	ENSG00000011426	ANLN	M10	blue
chr7	36446039	36446189	ENSG00000011426	ANLN	M10	blue
chr11	64974027	64974127	ENSG00000014216	CAPN1	M10	blue
chr3	47893481	47893581	ENSG00000047849	MAP4	M10	blue
chr12	48192567	48192767	ENSG00000061273	HDAC7	M10	blue
chr7	139416730	139416830	ENSG00000064393	HIPK2	M10	blue
chr15	72523386	72523586	ENSG00000067225	PKM	M10	blue
chr20	54958040	54958240	ENSG00000087586	AURKA	M10	blue
chr1	40042130	40042430	ENSG00000090621	PABPC4	M10	blue
chr17	4862620	4862820	ENSG00000091640	SPAG7	M10	blue
chr8	26501054	26501154	ENSG00000092964	DPYSL2	M10	blue
chr8	26501465	26501615	ENSG00000092964	DPYSL2	M10	blue
chr20	18526599	18526699	ENSG00000101310	SEC23B	M10	blue
chr11	3721989	3722089	ENSG00000110713	NUP98	M10	blue
chr5	74638407	74638607	ENSG00000113161	HMGCR	M10	blue
chr1	26784281	26784381	ENSG00000117682	DHDDS	M10	blue
chr13	46544496	46544596	ENSG00000123200	ZC3H13	M10	blue
chrX	41025324	41025424	ENSG00000124486	USP9X	M10	blue
chrX	41025374	41025474	ENSG00000124486	USP9X	M10	blue
chr3	10188197	10188347	ENSG00000134086	VHL	M10	blue
chr15	90992790	90992890	ENSG00000140575	IQGAP1	M10	blue
chr2	153484912	153485062	ENSG00000157827	FMNL2	M10	blue
chr21	44480600	44480700	ENSG00000160200	CBS	M10	blue
chr1	156108402	156108502	ENSG00000160789	LMNA	M10	blue
chr5	176662821	176662921	ENSG00000165671	NSD1	M10	blue
chr12	57499900	57500000	ENSG00000166888	STAT6	M10	blue
chr2	88327273	88327573	ENSG00000172086	KRCC1	M10	blue
chr1	84971743	84971893	ENSG00000174021	GNG5	M10	blue
chr11	67119197	67119297	ENSG00000175482	POLD4	M10	blue
chr11	67119247	67119497	ENSG00000175482	POLD4	M10	blue
chr19	50309882	50309982	ENSG00000196961	AP2A1	M10	blue
chr19	50295191	50295291	ENSG00000196961	AP2A1	M10	blue
chr12	123463799	123463899	ENSG00000256028	RP11-197N18.2	M10	blue
chr16	30760123	30760273	ENSG00000260899	RP11-2C24.4	M10	blue
chr19	7747127	7747277	ENSG00000269711	CTD-3214H19.16	M10	blue
chr19	41307129	41307329	ENSG00000269858	EGLN2	M10	blue
chr3	50388839	50388939	ENSG00000272104	XXcos-LUCA11.5	M10	blue
chr19	36214732	36214832	ENSG00000272333	KMT2B	M10	blue
chrX	64754409	64754609	ENSG00000001497	LAS1L	M11	yellow
chr17	37075607	37075707	ENSG00000002834	LASP1	M11	yellow
chr17	37071345	37071445	ENSG00000002834	LASP1	M11	yellow
chr3	129291651	129291751	ENSG00000004399	PLXND1	M11	yellow
chr3	129292486	129292586	ENSG00000004399	PLXND1	M11	yellow
chr1	33502336	33502436	ENSG00000004455	AK2	M11	yellow
chr1	33490070	33490170	ENSG00000004455	AK2	M11	yellow
chr1	23345990	23346290	ENSG00000004487	KDM1A	M11	yellow
chr3	50095260	50095360	ENSG00000004534	RBM6	M11	yellow
chr3	50102463	50102563	ENSG00000004534	RBM6	M11	yellow
chr3	50137414	50137514	ENSG00000004534	RBM6	M11	yellow
chrX	118602512	118602612	ENSG00000005022	SLC25A5	M11	yellow
chr17	5371890	5371990	ENSG00000005100	DHX33	M11	yellow
chr19	2353493	2353693	ENSG00000005206	SPPL2B	M11	yellow
chr7	104654775	104654975	ENSG00000005483	KMT2E	M11	yellow
chr7	75508465	75508615	ENSG00000005486	RHBDD2	M11	yellow
chr7	75511346	75511446	ENSG00000005486	RHBDD2	M11	yellow
chr16	19533125	19533325	ENSG00000006007	GDE1	M11	yellow
chr11	60702157	60702257	ENSG00000006118	TMEM132A	M11	yellow
chr11	60703523	60703673	ENSG00000006118	TMEM132A	M11	yellow
chr11	60696150	60696250	ENSG00000006118	TMEM132A	M11	yellow
chr17	33984667	33984817	ENSG00000006125	AP2B1	M11	yellow
chr17	34051743	34051893	ENSG00000006125	AP2B1	M11	yellow
chr17	33953639	33953789	ENSG00000006125	AP2B1	M11	yellow
chr17	48629460	48629560	ENSG00000006282	SPATA20	M11	yellow
chr17	48631611	48631711	ENSG00000006282	SPATA20	M11	yellow
chr17	48626143	48626243	ENSG00000006282	SPATA20	M11	yellow
chr17	48628310	48628410	ENSG00000006282	SPATA20	M11	yellow
chr17	48628410	48628610	ENSG00000006282	SPATA20	M11	yellow
chr7	39663231	39663431	ENSG00000006451	RALA	M11	yellow
chr19	39879971	39880071	ENSG00000006712	PAF1	M11	yellow
chr19	39881457	39881707	ENSG00000006712	PAF1	M11	yellow
chr17	2588054	2588254	ENSG00000007168	PAFAH1B1	M11	yellow
chr17	26941557	26941657	ENSG00000007202	KIAA0100	M11	yellow
chr17	26966892	26966992	ENSG00000007202	KIAA0100	M11	yellow
chr17	26968906	26969006	ENSG00000007202	KIAA0100	M11	yellow
chr17	26971075	26971225	ENSG00000007202	KIAA0100	M11	yellow
chr17	26943163	26943263	ENSG00000007202	KIAA0100	M11	yellow
chr17	26943327	26943477	ENSG00000007202	KIAA0100	M11	yellow
chr16	1401379	1401529	ENSG00000007520	TSR3	M11	yellow
chr1	6694377	6694677	ENSG00000007923	DNAJC11	M11	yellow
chr1	6711588	6711688	ENSG00000007923	DNAJC11	M11	yellow
chr1	6695127	6695427	ENSG00000007923	DNAJC11	M11	yellow
chr1	6695377	6695527	ENSG00000007923	DNAJC11	M11	yellow
chr7	6204056	6204356	ENSG00000008256	CYTH3	M11	yellow
chr17	38182458	38182558	ENSG00000008838	MED24	M11	yellow
chr17	38176049	38176249	ENSG00000008838	MED24	M11	yellow
chr1	115261333	115261433	ENSG00000009307	CSDE1	M11	yellow
chr7	72936156	72936256	ENSG00000009954	BAZ1B	M11	yellow
chr6	13632601	13632701	ENSG00000010017	RANBP9	M11	yellow
chr1	171753379	171753679	ENSG00000010165	METTL13	M11	yellow
chr1	171755018	171755118	ENSG00000010165	METTL13	M11	yellow
chr1	171756924	171757024	ENSG00000010165	METTL13	M11	yellow
chr3	52518519	52518669	ENSG00000010322	NISCH	M11	yellow
chr3	52522461	52522661	ENSG00000010322	NISCH	M11	yellow
chr3	52524101	52524201	ENSG00000010322	NISCH	M11	yellow
chr3	52526337	52526537	ENSG00000010322	NISCH	M11	yellow
chr1	41494255	41494405	ENSG00000010803	SCMH1	M11	yellow
chr7	5661477	5661627	ENSG00000011275	RNF216	M11	yellow
chr7	5661927	5662077	ENSG00000011275	RNF216	M11	yellow
chr3	45583335	45583435	ENSG00000011376	LARS2	M11	yellow
chr19	45926577	45926677	ENSG00000012061	ERCC1	M11	yellow
chr6	53160439	53160539	ENSG00000012660	ELOVL5	M11	yellow
chr6	53213614	53213714	ENSG00000012660	ELOVL5	M11	yellow
chr19	40485900	40486000	ENSG00000013275	PSMC4	M11	yellow
chr7	151074632	151074882	ENSG00000013374	NUB1	M11	yellow
chrX	153631078	153631178	ENSG00000013563	DNASE1L1	M11	yellow
chr11	64953711	64953811	ENSG00000014216	CAPN1	M11	yellow
chr17	48431768	48431868	ENSG00000015532	XYLT2	M11	yellow
chr17	48434467	48434617	ENSG00000015532	XYLT2	M11	yellow
chr17	48435567	48435717	ENSG00000015532	XYLT2	M11	yellow
chr1	36031127	36031227	ENSG00000020129	NCDN	M11	yellow
chr1	36030977	36031077	ENSG00000020129	NCDN	M11	yellow
chr12	121002874	121002974	ENSG00000022840	RNF10	M11	yellow
chr12	121000747	121000847	ENSG00000022840	RNF10	M11	yellow
chr12	16035574	16035724	ENSG00000023734	STRAP	M11	yellow
chr19	48219814	48219914	ENSG00000024422	EHD2	M11	yellow
chr19	48219914	48220014	ENSG00000024422	EHD2	M11	yellow
chr19	48229368	48229468	ENSG00000024422	EHD2	M11	yellow
chr19	48244137	48244237	ENSG00000024422	EHD2	M11	yellow
chr20	34526903	34527053	ENSG00000025293	PHF20	M11	yellow
chr20	34501954	34502104	ENSG00000025293	PHF20	M11	yellow
chr22	50957668	50957768	ENSG00000025770	NCAPH2	M11	yellow
chr20	43585026	43585176	ENSG00000025772	TOMM34	M11	yellow
chr20	43588897	43588997	ENSG00000025772	TOMM34	M11	yellow
chr1	32636307	32636607	ENSG00000025800	KPNA6	M11	yellow
chr20	62321402	62321502	ENSG00000026036	RTEL1-TNFRSF6B	M11	yellow
chr17	5185707	5185857	ENSG00000029725	RABEP1	M11	yellow
chr17	5264802	5265002	ENSG00000029725	RABEP1	M11	yellow
chr17	42426775	42426875	ENSG00000030582	GRN	M11	yellow
chr19	7623985	7624085	ENSG00000032444	PNPLA6	M11	yellow
chr19	7600741	7600941	ENSG00000032444	PNPLA6	M11	yellow
chr7	150911025	150911175	ENSG00000033050	ABCF2	M11	yellow
chr2	70528039	70528139	ENSG00000035141	FAM136A	M11	yellow
chr2	70529035	70529135	ENSG00000035141	FAM136A	M11	yellow
chr10	75757871	75758171	ENSG00000035403	VCL	M11	yellow
chr10	75842211	75842311	ENSG00000035403	VCL	M11	yellow
chr10	75855513	75855663	ENSG00000035403	VCL	M11	yellow
chr17	76850858	76851008	ENSG00000035862	TIMP2	M11	yellow
chr4	39297233	39297333	ENSG00000035928	RFC1	M11	yellow
chr5	6632996	6633096	ENSG00000037474	NSUN2	M11	yellow
chr5	6600251	6600351	ENSG00000037474	NSUN2	M11	yellow
chr19	13879672	13879772	ENSG00000037757	MRI1	M11	yellow
chr16	67912924	67913024	ENSG00000038358	EDC4	M11	yellow
chr5	14419936	14420086	ENSG00000038382	TRIO	M11	yellow
chr5	14462863	14463063	ENSG00000038382	TRIO	M11	yellow
chr5	14465703	14465803	ENSG00000038382	TRIO	M11	yellow
chr5	14492728	14492928	ENSG00000038382	TRIO	M11	yellow
chr5	14293170	14293270	ENSG00000038382	TRIO	M11	yellow
chr5	14336744	14336844	ENSG00000038382	TRIO	M11	yellow
chr5	82767683	82767783	ENSG00000038427	VCAN	M11	yellow
chr5	82837132	82837232	ENSG00000038427	VCAN	M11	yellow
chr5	82808020	82808120	ENSG00000038427	VCAN	M11	yellow
chr5	82834282	82834382	ENSG00000038427	VCAN	M11	yellow
chr19	50367220	50367320	ENSG00000039650	PNKP	M11	yellow
chr1	19644093	19644243	ENSG00000040487	PQLC2	M11	yellow
chr17	3563779	3563879	ENSG00000040531	CTNS	M11	yellow
chr2	85571361	85571461	ENSG00000042445	RETSAT	M11	yellow
chr2	85628651	85628851	ENSG00000042493	CAPG	M11	yellow
chr6	43016119	43016319	ENSG00000044090	CUL7	M11	yellow
chr9	128003283	128003483	ENSG00000044574	HSPA5	M11	yellow
chr4	57852519	57852619	ENSG00000047315	POLR2B	M11	yellow
chr4	57856913	57857063	ENSG00000047315	POLR2B	M11	yellow
chr1	186344109	186344259	ENSG00000047410	TPR	M11	yellow
chrX	10106798	10106998	ENSG00000047644	WWC3	M11	yellow
chrX	10096596	10096746	ENSG00000047644	WWC3	M11	yellow
chr5	176083700	176083800	ENSG00000048140	TSPAN17	M11	yellow
chr1	9322167	9322267	ENSG00000049239	H6PD	M11	yellow
chr7	73668600	73668700	ENSG00000049541	RFC2	M11	yellow
chr16	75263027	75263127	ENSG00000050820	BCAR1	M11	yellow
chr16	75269536	75269736	ENSG00000050820	BCAR1	M11	yellow
chr16	75276767	75276917	ENSG00000050820	BCAR1	M11	yellow
chr16	75276867	75276967	ENSG00000050820	BCAR1	M11	yellow
chr16	75263277	75263377	ENSG00000050820	BCAR1	M11	yellow
chr16	75269036	75269186	ENSG00000050820	BCAR1	M11	yellow
chr10	99139434	99139534	ENSG00000052749	RRP12	M11	yellow
chr10	99160111	99160211	ENSG00000052749	RRP12	M11	yellow
chr1	19638320	19638420	ENSG00000053371	AKR7A2	M11	yellow
chr1	36752668	36752768	ENSG00000054118	THRAP3	M11	yellow
chr22	47569340	47569540	ENSG00000054611	TBC1D22A	M11	yellow
chr11	73308967	73309117	ENSG00000054965	FAM168A	M11	yellow
chr11	73112981	73113131	ENSG00000054965	FAM168A	M11	yellow
chr2	203130538	203130738	ENSG00000055044	NOP58	M11	yellow
chr1	16723682	16723782	ENSG00000055070	SZRD1	M11	yellow
chr1	16724432	16724532	ENSG00000055070	SZRD1	M11	yellow
chr7	148396053	148396153	ENSG00000055130	CUL1	M11	yellow
chr7	148496366	148496466	ENSG00000055130	CUL1	M11	yellow
chr6	149731262	149731512	ENSG00000055208	TAB2	M11	yellow
chr6	149732112	149732262	ENSG00000055208	TAB2	M11	yellow
chr6	149887579	149887679	ENSG00000055211	GINM1	M11	yellow
chr17	76798405	76798605	ENSG00000055483	USP36	M11	yellow
chr2	20463053	20463203	ENSG00000055917	PUM2	M11	yellow
chr17	36890499	36890599	ENSG00000056661	PCGF2	M11	yellow
chr10	5855226	5855376	ENSG00000057608	GDI2	M11	yellow
chr1	24105044	24105244	ENSG00000057757	PITHD1	M11	yellow
chr3	127790168	127790268	ENSG00000058262	SEC61A1	M11	yellow
chr1	203680004	203680254	ENSG00000058668	ATP2B4	M11	yellow
chr1	203696622	203696722	ENSG00000058668	ATP2B4	M11	yellow
chr1	203770673	203770773	ENSG00000058673	ZC3H11A	M11	yellow
chr16	2983716	2983866	ENSG00000059122	FLYWCH1	M11	yellow
chr10	97402898	97402998	ENSG00000059573	ALDH18A1	M11	yellow
chr12	987430	987530	ENSG00000060237	WNK1	M11	yellow
chr12	862358	862658	ENSG00000060237	WNK1	M11	yellow
chr12	862608	862908	ENSG00000060237	WNK1	M11	yellow
chr10	70517050	70517150	ENSG00000060339	CCAR1	M11	yellow
chr19	56186741	56186841	ENSG00000063245	EPN1	M11	yellow
chr19	56203369	56203469	ENSG00000063245	EPN1	M11	yellow
chr19	39882092	39882242	ENSG00000063322	MED29	M11	yellow
chr19	39889546	39889696	ENSG00000063322	MED29	M11	yellow
chr19	39888446	39888746	ENSG00000063322	MED29	M11	yellow
chr19	39888996	39889096	ENSG00000063322	MED29	M11	yellow
chr19	39889296	39889596	ENSG00000063322	MED29	M11	yellow
chr7	139250915	139251015	ENSG00000064393	HIPK2	M11	yellow
chr7	139252565	139252665	ENSG00000064393	HIPK2	M11	yellow
chr7	139252915	139253015	ENSG00000064393	HIPK2	M11	yellow
chr7	139297947	139298047	ENSG00000064393	HIPK2	M11	yellow
chr7	128658010	128658210	ENSG00000064419	TNPO3	M11	yellow
chr7	128633910	128634010	ENSG00000064419	TNPO3	M11	yellow
chr19	19304747	19304897	ENSG00000064490	RFXANK	M11	yellow
chr20	44520232	44520432	ENSG00000064601	CTSA	M11	yellow
chr20	44520532	44520632	ENSG00000064601	CTSA	M11	yellow
chr19	19101846	19101946	ENSG00000064607	SUGP2	M11	yellow
chr19	19102076	19102326	ENSG00000064607	SUGP2	M11	yellow
chr19	19136677	19136877	ENSG00000064607	SUGP2	M11	yellow
chr19	1154182	1154332	ENSG00000064932	SBNO2	M11	yellow
chr19	1112187	1112287	ENSG00000064932	SBNO2	M11	yellow
chr19	1114229	1114329	ENSG00000064932	SBNO2	M11	yellow
chr19	2117153	2117303	ENSG00000065000	AP3D1	M11	yellow
chr1	110116517	110116617	ENSG00000065135	GNAI3	M11	yellow
chr16	75678180	75678330	ENSG00000065427	KARS	M11	yellow
chr1	16255935	16256235	ENSG00000065526	SPEN	M11	yellow
chr1	16256485	16256585	ENSG00000065526	SPEN	M11	yellow
chr1	16259485	16259585	ENSG00000065526	SPEN	M11	yellow
chr1	16261635	16261835	ENSG00000065526	SPEN	M11	yellow
chr1	16265940	16266240	ENSG00000065526	SPEN	M11	yellow
chr2	187364908	187365058	ENSG00000065548	ZC3H15	M11	yellow
chr7	39989885	39990185	ENSG00000065883	CDK13	M11	yellow
chr7	39990135	39990335	ENSG00000065883	CDK13	M11	yellow
chr12	50479204	50479304	ENSG00000066117	SMARCD1	M11	yellow
chr1	197072460	197072560	ENSG00000066279	ASPM	M11	yellow
chr1	43830948	43831048	ENSG00000066322	ELOVL1	M11	yellow
chr14	93275644	93275894	ENSG00000066455	GOLGA5	M11	yellow
chr12	6438672	6438822	ENSG00000067182	TNFRSF1A	M11	yellow
chr15	43707769	43707869	ENSG00000067369	TP53BP1	M11	yellow
chr1	220280402	220280502	ENSG00000067704	IARS2	M11	yellow
chrX	153055592	153055692	ENSG00000067829	IDH3G	M11	yellow
chrX	153056250	153056350	ENSG00000067829	IDH3G	M11	yellow
chr17	41165058	41165208	ENSG00000068079	IFI35	M11	yellow
chr17	40823011	40823111	ENSG00000068137	PLEKHH3	M11	yellow
chrX	48814488	48814638	ENSG00000068308	OTUD5	M11	yellow
chrX	48887541	48887791	ENSG00000068323	TFE3	M11	yellow
chrX	48979021	48979171	ENSG00000068394	GPKOW	M11	yellow
chrX	48334640	48334790	ENSG00000068438	FTSJ1	M11	yellow
chrX	48336398	48336498	ENSG00000068438	FTSJ1	M11	yellow
chr2	86254488	86254638	ENSG00000068654	POLR1A	M11	yellow
chr3	48732280	48732480	ENSG00000068745	IP6K2	M11	yellow
chr3	48726035	48726235	ENSG00000068745	IP6K2	M11	yellow
chr3	48731430	48731630	ENSG00000068745	IP6K2	M11	yellow
chr2	54021481	54021581	ENSG00000068912	ERLEC1	M11	yellow
chr1	205682746	205682846	ENSG00000069275	NUCKS1	M11	yellow
chr17	2290703	2290853	ENSG00000070444	MNT	M11	yellow
chr17	2290853	2290953	ENSG00000070444	MNT	M11	yellow
chr9	35741766	35741866	ENSG00000070610	GBA2	M11	yellow
chr5	149900729	149900879	ENSG00000070614	NDST1	M11	yellow
chr5	149937274	149937374	ENSG00000070614	NDST1	M11	yellow
chr5	149900929	149901079	ENSG00000070614	NDST1	M11	yellow
chr8	101721836	101721986	ENSG00000070756	PABPC1	M11	yellow
chr8	101733668	101733768	ENSG00000070756	PABPC1	M11	yellow
chr16	58163035	58163185	ENSG00000070761	C16orf80	M11	yellow
chr16	58197604	58197804	ENSG00000070770	CSNK2A2	M11	yellow
chr5	149747335	149747485	ENSG00000070814	TCOF1	M11	yellow
chr5	149748335	149748485	ENSG00000070814	TCOF1	M11	yellow
chr5	149753736	149753986	ENSG00000070814	TCOF1	M11	yellow
chr19	1627357	1627457	ENSG00000071564	TCF3	M11	yellow
chr19	1581090	1581340	ENSG00000071655	MBD3	M11	yellow
chr8	145618716	145618816	ENSG00000071894	CPSF1	M11	yellow
chr8	145626317	145626417	ENSG00000071894	CPSF1	M11	yellow
chr8	145619581	145619681	ENSG00000071894	CPSF1	M11	yellow
chr2	131130430	131130530	ENSG00000072135	PTPN18	M11	yellow
chr17	17719520	17719620	ENSG00000072310	SREBF1	M11	yellow
chr11	63677148	63677298	ENSG00000072518	MARK2	M11	yellow
chr11	63677898	63677998	ENSG00000072518	MARK2	M11	yellow
chr11	63662626	63662726	ENSG00000072518	MARK2	M11	yellow
chr17	7123474	7123574	ENSG00000072778	ACADVL	M11	yellow
chr17	7123724	7123924	ENSG00000072778	ACADVL	M11	yellow
chr5	171470776	171471026	ENSG00000072786	STK10	M11	yellow
chr19	45150494	45150594	ENSG00000073008	PVR	M11	yellow
chr19	44079030	44079130	ENSG00000073050	XRCC1	M11	yellow
chr3	185542570	185542720	ENSG00000073792	IGF2BP2	M11	yellow
chr2	122095751	122095901	ENSG00000074054	CLASP1	M11	yellow
chr15	65822855	65823105	ENSG00000074696	PTPLAD1	M11	yellow
chr15	65844013	65844113	ENSG00000074696	PTPLAD1	M11	yellow
chr19	4657956	4658056	ENSG00000074842	C19orf10	M11	yellow
chr1	21221910	21222010	ENSG00000075151	EIF4G3	M11	yellow
chr1	21226189	21226339	ENSG00000075151	EIF4G3	M11	yellow
chr1	21276545	21276645	ENSG00000075151	EIF4G3	M11	yellow
chr1	21133812	21133912	ENSG00000075151	EIF4G3	M11	yellow
chr1	21502767	21502867	ENSG00000075151	EIF4G3	M11	yellow
chr1	21503214	21503314	ENSG00000075151	EIF4G3	M11	yellow
chr22	46664410	46664510	ENSG00000075234	TTC38	M11	yellow
chr2	28636795	28637045	ENSG00000075426	FOSL2	M11	yellow
chr7	5568984	5569084	ENSG00000075624	ACTB	M11	yellow
chr7	5568684	5568784	ENSG00000075624	ACTB	M11	yellow
chr3	128445014	128445214	ENSG00000075785	RAB7A	M11	yellow
chr2	136605622	136605722	ENSG00000076003	MCM6	M11	yellow
chr12	57007836	57007936	ENSG00000076108	BAZ2A	M11	yellow
chr17	26918715	26918815	ENSG00000076382	SPAG5	M11	yellow
chr17	26925913	26926013	ENSG00000076382	SPAG5	M11	yellow
chr17	27071151	27071251	ENSG00000076604	TRAF4	M11	yellow
chr19	42392822	42392972	ENSG00000076928	ARHGEF1	M11	yellow
chr3	25686840	25686940	ENSG00000077097	TOP2B	M11	yellow
chr16	27487771	27487871	ENSG00000077235	GTF3C1	M11	yellow
chr16	27472776	27472926	ENSG00000077235	GTF3C1	M11	yellow
chr16	27473726	27473826	ENSG00000077235	GTF3C1	M11	yellow
chr16	27474861	27474961	ENSG00000077235	GTF3C1	M11	yellow
chr19	41257013	41257113	ENSG00000077312	SNRPA	M11	yellow
chr1	19746154	19746254	ENSG00000077549	CAPZB	M11	yellow
chr12	3029928	3030028	ENSG00000078246	TULP3	M11	yellow
chr1	52280364	52280464	ENSG00000078618	NRD1	M11	yellow
chr1	52344196	52344346	ENSG00000078618	NRD1	M11	yellow
chr1	1167271	1167371	ENSG00000078808	SDF4	M11	yellow
chr11	1316856	1317006	ENSG00000078902	TOLLIP	M11	yellow
chr11	1297450	1297700	ENSG00000078902	TOLLIP	M11	yellow
chr19	1823620	1823720	ENSG00000079313	REXO1	M11	yellow
chr19	1825837	1825937	ENSG00000079313	REXO1	M11	yellow
chr19	42793139	42793289	ENSG00000079432	CIC	M11	yellow
chr19	42776175	42776375	ENSG00000079432	CIC	M11	yellow
chr19	42795284	42795384	ENSG00000079432	CIC	M11	yellow
chr19	42776775	42777075	ENSG00000079432	CIC	M11	yellow
chr8	11667102	11667202	ENSG00000079459	FDFT1	M11	yellow
chr16	29808206	29808456	ENSG00000079616	KIF22	M11	yellow
chr1	64059346	64059446	ENSG00000079739	PGM1	M11	yellow
chr2	15735613	15735713	ENSG00000079785	DDX1	M11	yellow
chr2	15770899	15770999	ENSG00000079785	DDX1	M11	yellow
chr19	10610320	10610420	ENSG00000079999	KEAP1	M11	yellow
chr16	30718503	30718653	ENSG00000080603	SRCAP	M11	yellow
chr16	30749169	30749319	ENSG00000080603	SRCAP	M11	yellow
chr16	30749669	30749869	ENSG00000080603	SRCAP	M11	yellow
chr16	30749819	30750119	ENSG00000080603	SRCAP	M11	yellow
chr9	2804213	2804413	ENSG00000080608	KIAA0020	M11	yellow
chr9	2811360	2811460	ENSG00000080608	KIAA0020	M11	yellow
chr14	102552594	102552744	ENSG00000080824	HSP90AA1	M11	yellow
chr1	227921631	227921731	ENSG00000081692	JMJD4	M11	yellow
chr5	141304145	141304245	ENSG00000081791	KIAA0141	M11	yellow
chr5	154271050	154271200	ENSG00000082516	GEMIN5	M11	yellow
chr17	46137906	46138006	ENSG00000082641	NFE2L1	M11	yellow
chr17	46136256	46136356	ENSG00000082641	NFE2L1	M11	yellow
chr3	124483287	124483387	ENSG00000082781	ITGB5	M11	yellow
chr3	124567255	124567355	ENSG00000082781	ITGB5	M11	yellow
chr3	124567355	124567455	ENSG00000082781	ITGB5	M11	yellow
chr12	1553706	1553906	ENSG00000082805	ERC1	M11	yellow
chr12	1601608	1601858	ENSG00000082805	ERC1	M11	yellow
chr12	1601858	1602008	ENSG00000082805	ERC1	M11	yellow
chr12	1603308	1603608	ENSG00000082805	ERC1	M11	yellow
chr12	1137412	1137512	ENSG00000082805	ERC1	M11	yellow
chr8	41791096	41791396	ENSG00000083168	KAT6A	M11	yellow
chr1	12017948	12018048	ENSG00000083444	PLOD1	M11	yellow
chr4	187524106	187524206	ENSG00000083857	FAT1	M11	yellow
chr4	187549641	187549741	ENSG00000083857	FAT1	M11	yellow
chr4	187518093	187518243	ENSG00000083857	FAT1	M11	yellow
chr4	187521351	187521451	ENSG00000083857	FAT1	M11	yellow
chr1	40882501	40882651	ENSG00000084070	SMAP2	M11	yellow
chr4	57843207	57843407	ENSG00000084092	NOA1	M11	yellow
chr4	57843357	57843507	ENSG00000084092	NOA1	M11	yellow
chr4	57843457	57843557	ENSG00000084092	NOA1	M11	yellow
chr4	57842757	57842957	ENSG00000084092	NOA1	M11	yellow
chr4	57842907	57843057	ENSG00000084092	NOA1	M11	yellow
chr4	57843007	57843157	ENSG00000084092	NOA1	M11	yellow
chr11	67351894	67352044	ENSG00000084207	GSTP1	M11	yellow
chr11	67352094	67352194	ENSG00000084207	GSTP1	M11	yellow
chr11	129939781	129939981	ENSG00000084234	APLP2	M11	yellow
chr12	14947520	14947670	ENSG00000084463	WBP11	M11	yellow
chr1	32690010	32690110	ENSG00000084623	EIF3I	M11	yellow
chr1	32663352	32663452	ENSG00000084652	TXLNA	M11	yellow
chr2	27275780	27275980	ENSG00000084693	AGBL5	M11	yellow
chr2	27279490	27279590	ENSG00000084693	AGBL5	M11	yellow
chr2	26150920	26151020	ENSG00000084731	KIF3C	M11	yellow
chr2	26203941	26204241	ENSG00000084731	KIF3C	M11	yellow
chr2	26204291	26204491	ENSG00000084731	KIF3C	M11	yellow
chr2	26256975	26257275	ENSG00000084733	RAB10	M11	yellow
chr2	26257475	26257625	ENSG00000084733	RAB10	M11	yellow
chr2	224743263	224743413	ENSG00000085449	WDFY1	M11	yellow
chr2	55495713	55495863	ENSG00000085760	MTIF2	M11	yellow
chr19	16630431	16630531	ENSG00000085872	CHERP	M11	yellow
chr1	46496678	46496828	ENSG00000086015	MAST2	M11	yellow
chr9	33319007	33319107	ENSG00000086102	NFX1	M11	yellow
chrX	53566617	53566817	ENSG00000086758	HUWE1	M11	yellow
chrX	53572039	53572139	ENSG00000086758	HUWE1	M11	yellow
chrX	53578226	53578426	ENSG00000086758	HUWE1	M11	yellow
chrX	53579271	53579421	ENSG00000086758	HUWE1	M11	yellow
chrX	53585931	53586031	ENSG00000086758	HUWE1	M11	yellow
chrX	53620323	53620423	ENSG00000086758	HUWE1	M11	yellow
chr19	49376531	49376631	ENSG00000087074	PPP1R15A	M11	yellow
chr7	100465482	100465582	ENSG00000087077	TRIP6	M11	yellow
chr7	100467991	100468091	ENSG00000087077	TRIP6	M11	yellow
chr7	100472782	100472982	ENSG00000087087	SRRT	M11	yellow
chr7	100479673	100479773	ENSG00000087087	SRRT	M11	yellow
chr19	49458121	49458271	ENSG00000087088	BAX	M11	yellow
chr19	49464166	49464316	ENSG00000087088	BAX	M11	yellow
chr17	42270272	42270522	ENSG00000087152	ATXN7L3	M11	yellow
chr17	61905161	61905261	ENSG00000087191	PSMC5	M11	yellow
chr17	61905411	61905561	ENSG00000087191	PSMC5	M11	yellow
chr19	54641543	54641643	ENSG00000088038	CNOT3	M11	yellow
chr19	3123036	3123136	ENSG00000088256	GNA11	M11	yellow
chr20	33734627	33734777	ENSG00000088298	EDEM2	M11	yellow
chr20	33734954	33735054	ENSG00000088298	EDEM2	M11	yellow
chr20	30327123	30327373	ENSG00000088325	TPX2	M11	yellow
chr20	3627369	3627669	ENSG00000088812	ATRN	M11	yellow
chr20	3627619	3627719	ENSG00000088812	ATRN	M11	yellow
chr20	1352665	1352915	ENSG00000088832	FKBP1A	M11	yellow
chr20	1356134	1356234	ENSG00000088832	FKBP1A	M11	yellow
chr20	3847479	3847729	ENSG00000088888	MAVS	M11	yellow
chr20	3847729	3847829	ENSG00000088888	MAVS	M11	yellow
chr20	21327102	21327202	ENSG00000088930	XRN2	M11	yellow
chr20	21337223	21337323	ENSG00000088930	XRN2	M11	yellow
chr20	21346210	21346360	ENSG00000088930	XRN2	M11	yellow
chr20	21367505	21367655	ENSG00000088930	XRN2	M11	yellow
chr20	5089903	5090103	ENSG00000089063	TMEM230	M11	yellow
chr12	120599683	120599783	ENSG00000089154	GCN1L1	M11	yellow
chr12	120616654	120616754	ENSG00000089154	GCN1L1	M11	yellow
chr12	120569729	120569829	ENSG00000089154	GCN1L1	M11	yellow
chr12	118573912	118574162	ENSG00000089220	PEBP1	M11	yellow
chr16	31191480	31191580	ENSG00000089280	FUS	M11	yellow
chr16	31193833	31193933	ENSG00000089280	FUS	M11	yellow
chr16	31195170	31195370	ENSG00000089280	FUS	M11	yellow
chrX	69353798	69353898	ENSG00000089289	IGBP1	M11	yellow
chr19	35512455	35512555	ENSG00000089351	GRAMD1A	M11	yellow
chr19	35514380	35514480	ENSG00000089351	GRAMD1A	M11	yellow
chr11	62397285	62397435	ENSG00000089597	GANAB	M11	yellow
chr12	6861437	6861587	ENSG00000089693	MLF2	M11	yellow
chr14	94545311	94545461	ENSG00000089737	DDX24	M11	yellow
chr19	40964305	40964405	ENSG00000090013	BLVRB	M11	yellow
chr1	27481073	27481373	ENSG00000090020	SLC9A1	M11	yellow
chr1	27426405	27426555	ENSG00000090020	SLC9A1	M11	yellow
chr1	27426805	27426905	ENSG00000090020	SLC9A1	M11	yellow
chr1	27426855	27426955	ENSG00000090020	SLC9A1	M11	yellow
chr1	27250579	27250679	ENSG00000090273	NUDC	M11	yellow
chr19	47241420	47241520	ENSG00000090372	STRN4	M11	yellow
chr16	476618	476768	ENSG00000090565	RAB11FIP3	M11	yellow
chr1	40041980	40042130	ENSG00000090621	PABPC4	M11	yellow
chr1	40027687	40027787	ENSG00000090621	PABPC4	M11	yellow
chr1	40029494	40029594	ENSG00000090621	PABPC4	M11	yellow
chr16	70291935	70292035	ENSG00000090861	AARS	M11	yellow
chr16	74511293	74511393	ENSG00000090863	GLG1	M11	yellow
chr7	107593974	107594124	ENSG00000091136	LAMB1	M11	yellow
chr7	107599693	107599843	ENSG00000091136	LAMB1	M11	yellow
chr7	107642052	107642152	ENSG00000091136	LAMB1	M11	yellow
chr1	241680481	241680581	ENSG00000091483	FH	M11	yellow
chr1	241682890	241682990	ENSG00000091483	FH	M11	yellow
chr1	241667341	241667441	ENSG00000091483	FH	M11	yellow
chr3	133292573	133292773	ENSG00000091527	CDV3	M11	yellow
chr17	4863578	4863678	ENSG00000091640	SPAG7	M11	yellow
chr3	112357974	112358074	ENSG00000091986	CCDC80	M11	yellow
chr14	24606306	24606406	ENSG00000092010	PSME1	M11	yellow
chr14	24620743	24620843	ENSG00000092098	RNF31	M11	yellow
chr14	24619419	24619519	ENSG00000092098	RNF31	M11	yellow
chr14	21841496	21841596	ENSG00000092201	SUPT16H	M11	yellow
chr6	159239113	159239213	ENSG00000092820	EZR	M11	yellow
chr12	56552094	56552244	ENSG00000092841	MYL6	M11	yellow
chr12	56553494	56553594	ENSG00000092841	MYL6	M11	yellow
chr1	36219445	36219545	ENSG00000092853	CLSPN	M11	yellow
chr1	36230818	36230918	ENSG00000092853	CLSPN	M11	yellow
chr22	45571798	45571948	ENSG00000093000	NUP50	M11	yellow
chr22	45580932	45581082	ENSG00000093000	NUP50	M11	yellow
chr22	19494908	19495058	ENSG00000093009	CDC45	M11	yellow
chr19	12792473	12792573	ENSG00000095059	DHPS	M11	yellow
chr11	118471839	118471939	ENSG00000095139	ARCN1	M11	yellow
chr11	118451960	118452260	ENSG00000095139	ARCN1	M11	yellow
chr9	131755473	131755573	ENSG00000095319	NUP188	M11	yellow
chr9	131761450	131761600	ENSG00000095319	NUP188	M11	yellow
chr9	131765095	131765295	ENSG00000095319	NUP188	M11	yellow
chr9	131767581	131767681	ENSG00000095319	NUP188	M11	yellow
chr9	131767731	131767831	ENSG00000095319	NUP188	M11	yellow
chr9	131864778	131864878	ENSG00000095321	CRAT	M11	yellow
chr9	131870162	131870312	ENSG00000095321	CRAT	M11	yellow
chr6	36185693	36185793	ENSG00000096070	BRPF3	M11	yellow
chr6	36169468	36169568	ENSG00000096070	BRPF3	M11	yellow
chr6	43646254	43646354	ENSG00000096080	MRPS18A	M11	yellow
chr6	33643517	33643617	ENSG00000096433	ITPR3	M11	yellow
chr6	33659391	33659491	ENSG00000096433	ITPR3	M11	yellow
chr6	7582924	7583074	ENSG00000096696	DSP	M11	yellow
chr9	133759755	133759905	ENSG00000097007	ABL1	M11	yellow
chr10	102106880	102107130	ENSG00000099194	SCD	M11	yellow
chr19	10946684	10946784	ENSG00000099203	TMED1	M11	yellow
chr19	10945694	10945794	ENSG00000099203	TMED1	M11	yellow
chr19	17308600	17308700	ENSG00000099331	MYO9B	M11	yellow
chr19	17308926	17309026	ENSG00000099331	MYO9B	M11	yellow
chr19	17309026	17309126	ENSG00000099331	MYO9B	M11	yellow
chr19	17322455	17322755	ENSG00000099331	MYO9B	M11	yellow
chr19	17303554	17303854	ENSG00000099331	MYO9B	M11	yellow
chr16	30935517	30935667	ENSG00000099364	FBXL19	M11	yellow
chr16	30953695	30953795	ENSG00000099364	FBXL19	M11	yellow
chr16	30937170	30937270	ENSG00000099364	FBXL19	M11	yellow
chr16	30939837	30939937	ENSG00000099364	FBXL19	M11	yellow
chr16	30941793	30941893	ENSG00000099364	FBXL19	M11	yellow
chr16	30991065	30991165	ENSG00000099381	SETD1A	M11	yellow
chr16	30976921	30977071	ENSG00000099381	SETD1A	M11	yellow
chr19	1269329	1269429	ENSG00000099622	CIRBP	M11	yellow
chr19	1273372	1273672	ENSG00000099622	CIRBP	M11	yellow
chr19	14682750	14682850	ENSG00000099795	NDUFB7	M11	yellow
chr19	2427461	2427561	ENSG00000099800	TIMM13	M11	yellow
chr14	105361847	105361947	ENSG00000099814	CEP170B	M11	yellow
chr14	105351755	105351905	ENSG00000099814	CEP170B	M11	yellow
chr19	622534	622634	ENSG00000099821	POLRMT	M11	yellow
chr22	20103960	20104160	ENSG00000099899	TRMT2A	M11	yellow
chr22	20128127	20128227	ENSG00000099904	ZDHHC8	M11	yellow
chr22	20128993	20129093	ENSG00000099904	ZDHHC8	M11	yellow
chr22	21337315	21337415	ENSG00000099949	LZTR1	M11	yellow
chr22	24158905	24159005	ENSG00000099956	SMARCB1	M11	yellow
chr22	24408065	24408165	ENSG00000099991	CABIN1	M11	yellow
chr22	24483454	24483554	ENSG00000099991	CABIN1	M11	yellow
chr22	24491893	24491993	ENSG00000099991	CABIN1	M11	yellow
chr22	24560367	24560567	ENSG00000099991	CABIN1	M11	yellow
chr22	24564414	24564514	ENSG00000099991	CABIN1	M11	yellow
chr22	24573521	24573671	ENSG00000099991	CABIN1	M11	yellow
chr22	30748883	30749083	ENSG00000099995	SF3A1	M11	yellow
chr22	24811251	24811351	ENSG00000100014	SPECC1L	M11	yellow
chr22	24812851	24812951	ENSG00000100014	SPECC1L	M11	yellow
chr22	30972711	30972911	ENSG00000100029	PES1	M11	yellow
chr22	31740467	31740717	ENSG00000100105	PATZ1	M11	yellow
chr22	38204061	38204211	ENSG00000100116	GCAT	M11	yellow
chr22	38211182	38211282	ENSG00000100116	GCAT	M11	yellow
chr22	38337465	38337615	ENSG00000100139	MICALL1	M11	yellow
chr22	38870527	38870627	ENSG00000100196	KDELR3	M11	yellow
chr22	38887027	38887127	ENSG00000100201	DDX17	M11	yellow
chr22	39078276	39078376	ENSG00000100216	TOMM22	M11	yellow
chr22	32802698	32802798	ENSG00000100220	RTCB	M11	yellow
chr22	39096355	39096555	ENSG00000100221	JOSD1	M11	yellow
chr22	39127516	39127666	ENSG00000100226	GTPBP1	M11	yellow
chr22	50879279	50879379	ENSG00000100239	PPP6R2	M11	yellow
chr22	50879379	50879479	ENSG00000100239	PPP6R2	M11	yellow
chr22	50882265	50882415	ENSG00000100239	PPP6R2	M11	yellow
chr22	39146229	39146379	ENSG00000100242	SUN2	M11	yellow
chr22	39146892	39147042	ENSG00000100242	SUN2	M11	yellow
chr22	29661473	29661623	ENSG00000100263	RHBDD3	M11	yellow
chr22	43289462	43289662	ENSG00000100266	PACSIN2	M11	yellow
chr22	43308026	43308176	ENSG00000100266	PACSIN2	M11	yellow
chr22	29737689	29737789	ENSG00000100280	AP1B1	M11	yellow
chr22	51020185	51020285	ENSG00000100288	CHKB	M11	yellow
chr22	51020685	51020785	ENSG00000100288	CHKB	M11	yellow
chr22	43563527	43563627	ENSG00000100304	TTLL12	M11	yellow
chr22	39900207	39900507	ENSG00000100335	MIEF1	M11	yellow
chr22	36717852	36717952	ENSG00000100345	MYH9	M11	yellow
chr22	36783851	36784001	ENSG00000100345	MYH9	M11	yellow
chr22	36863432	36863582	ENSG00000100348	TXN2	M11	yellow
chr22	40805618	40805918	ENSG00000100359	SGSM3	M11	yellow
chr22	40804291	40804441	ENSG00000100359	SGSM3	M11	yellow
chr22	37449104	37449254	ENSG00000100379	KCTD17	M11	yellow
chr22	41487939	41488039	ENSG00000100393	EP300	M11	yellow
chr22	41546064	41546214	ENSG00000100393	EP300	M11	yellow
chr22	41488539	41488639	ENSG00000100393	EP300	M11	yellow
chr22	41573676	41573826	ENSG00000100393	EP300	M11	yellow
chr22	41488739	41488889	ENSG00000100393	EP300	M11	yellow
chr22	41488839	41488939	ENSG00000100393	EP300	M11	yellow
chr22	41735919	41736069	ENSG00000100403	ZC3H7B	M11	yellow
chr22	41738532	41738682	ENSG00000100403	ZC3H7B	M11	yellow
chr22	41923257	41923507	ENSG00000100413	POLR3H	M11	yellow
chr22	41940005	41940305	ENSG00000100413	POLR3H	M11	yellow
chr22	41997081	41997181	ENSG00000100418	DESI1	M11	yellow
chr22	47095209	47095309	ENSG00000100422	CERK	M11	yellow
chr22	47085888	47085988	ENSG00000100422	CERK	M11	yellow
chr22	50279631	50279881	ENSG00000100426	ZBED4	M11	yellow
chr22	50280281	50280581	ENSG00000100426	ZBED4	M11	yellow
chr22	50278331	50278531	ENSG00000100426	ZBED4	M11	yellow
chr14	24899929	24900179	ENSG00000100441	KHNYN	M11	yellow
chr14	24911364	24911464	ENSG00000100445	SDR39U1	M11	yellow
chr14	51383359	51383459	ENSG00000100504	PYGL	M11	yellow
chr14	54898875	54898975	ENSG00000100528	CNIH1	M11	yellow
chr14	77924422	77924622	ENSG00000100591	AHSA1	M11	yellow
chr14	77925958	77926108	ENSG00000100591	AHSA1	M11	yellow
chr14	78197248	78197448	ENSG00000100603	SNW1	M11	yellow
chr14	62162480	62162580	ENSG00000100644	HIF1A	M11	yellow
chr14	62187096	62187196	ENSG00000100644	HIF1A	M11	yellow
chr16	1544496	1544646	ENSG00000100726	TELO2	M11	yellow
chr14	100745154	100745304	ENSG00000100811	YY1	M11	yellow
chr14	100746104	100746204	ENSG00000100811	YY1	M11	yellow
chr14	100748404	100748604	ENSG00000100811	YY1	M11	yellow
chr14	20923399	20923549	ENSG00000100823	APEX1	M11	yellow
chr14	20923849	20923949	ENSG00000100823	APEX1	M11	yellow
chr14	20925349	20925449	ENSG00000100823	APEX1	M11	yellow
chr14	21861884	21862184	ENSG00000100888	CHD8	M11	yellow
chr14	21862134	21862234	ENSG00000100888	CHD8	M11	yellow
chr14	21896277	21896427	ENSG00000100888	CHD8	M11	yellow
chr14	21899059	21899309	ENSG00000100888	CHD8	M11	yellow
chr14	21853852	21853952	ENSG00000100888	CHD8	M11	yellow
chr14	35592157	35592307	ENSG00000100890	KIAA0391	M11	yellow
chr14	24610315	24610515	ENSG00000100908	EMC9	M11	yellow
chr14	24615358	24615508	ENSG00000100911	PSME2	M11	yellow
chr14	24702477	24702577	ENSG00000100938	GMPR2	M11	yellow
chr14	39644436	39644636	ENSG00000100941	PNN	M11	yellow
chr14	39650306	39650456	ENSG00000100941	PNN	M11	yellow
chr14	39645281	39645431	ENSG00000100941	PNN	M11	yellow
chr14	39645681	39645781	ENSG00000100941	PNN	M11	yellow
chr20	44539840	44539940	ENSG00000100979	PLTP	M11	yellow
chr20	44527648	44527748	ENSG00000100979	PLTP	M11	yellow
chr20	44573606	44573706	ENSG00000100982	PCIF1	M11	yellow
chr20	25278355	25278455	ENSG00000100994	PYGB	M11	yellow
chr20	25249764	25249864	ENSG00000100994	PYGB	M11	yellow
chr20	25281333	25281483	ENSG00000100997	ABHD12	M11	yellow
chr20	45865119	45865269	ENSG00000101040	ZMYND8	M11	yellow
chr20	45905057	45905357	ENSG00000101040	ZMYND8	M11	yellow
chr20	42344848	42344948	ENSG00000101057	MYBL2	M11	yellow
chr20	62500648	62500748	ENSG00000101150	TPD52L2	M11	yellow
chr20	62565767	62565917	ENSG00000101152	DNAJC5	M11	yellow
chr20	62563317	62563517	ENSG00000101152	DNAJC5	M11	yellow
chr20	62563567	62563667	ENSG00000101152	DNAJC5	M11	yellow
chr20	62663320	62663420	ENSG00000101161	PRPF6	M11	yellow
chr20	61510639	61510939	ENSG00000101191	DIDO1	M11	yellow
chr20	61512639	61512939	ENSG00000101191	DIDO1	M11	yellow
chr20	61512939	61513239	ENSG00000101191	DIDO1	M11	yellow
chr20	61908606	61908706	ENSG00000101199	ARFGAP1	M11	yellow
chr20	62221904	62222004	ENSG00000101216	GMEB2	M11	yellow
chr20	489194	489344	ENSG00000101266	CSNK2A1	M11	yellow
chr20	30102380	30102480	ENSG00000101294	HM13	M11	yellow
chr20	18491465	18491615	ENSG00000101310	SEC23B	M11	yellow
chr20	35177979	35178079	ENSG00000101335	MYL9	M11	yellow
chr20	30737486	30737586	ENSG00000101337	TM9SF4	M11	yellow
chr20	30804411	30804511	ENSG00000101346	POFUT1	M11	yellow
chr20	30818621	30818771	ENSG00000101346	POFUT1	M11	yellow
chr20	30818771	30818921	ENSG00000101346	POFUT1	M11	yellow
chr20	2633924	2634124	ENSG00000101361	NOP56	M11	yellow
chr20	2635021	2635121	ENSG00000101361	NOP56	M11	yellow
chr20	2644091	2644191	ENSG00000101365	IDH3B	M11	yellow
chr20	2644305	2644405	ENSG00000101365	IDH3B	M11	yellow
chr20	31407748	31407848	ENSG00000101367	MAPRE1	M11	yellow
chr20	36642066	36642166	ENSG00000101407	TTI1	M11	yellow
chr20	36718177	36718277	ENSG00000101413	RPRD1B	M11	yellow
chr20	32883227	32883327	ENSG00000101444	AHCY	M11	yellow
chr20	37555204	37555354	ENSG00000101447	FAM83D	M11	yellow
chr20	44421274	44421424	ENSG00000101457	DNTTIP1	M11	yellow
chr20	44422559	44422659	ENSG00000101457	DNTTIP1	M11	yellow
chr20	24964538	24964688	ENSG00000101474	APMAP	M11	yellow
chr18	77894344	77894594	ENSG00000101544	ADNP2	M11	yellow
chrX	100086503	100086603	ENSG00000101811	CSTF2	M11	yellow
chrX	9685009	9685209	ENSG00000101849	TBL1X	M11	yellow
chrX	9685409	9685609	ENSG00000101849	TBL1X	M11	yellow
chrX	118370265	118370565	ENSG00000101856	PGRMC1	M11	yellow
chrX	48567027	48567127	ENSG00000101945	SUV39H1	M11	yellow
chrX	49028272	49028472	ENSG00000102007	PLP2	M11	yellow
chrX	114881919	114882019	ENSG00000102024	PLS3	M11	yellow
chrX	114869192	114869342	ENSG00000102024	PLS3	M11	yellow
chrX	114871147	114871297	ENSG00000102024	PLS3	M11	yellow
chrX	128652337	128652437	ENSG00000102038	SMARCA1	M11	yellow
chrX	128657173	128657373	ENSG00000102038	SMARCA1	M11	yellow
chrX	47098468	47098618	ENSG00000102226	USP11	M11	yellow
chrX	54497796	54497896	ENSG00000102302	FGD1	M11	yellow
chrX	75393419	75393519	ENSG00000102390	PBDC1	M11	yellow
chrX	100656657	100656807	ENSG00000102393	GLA	M11	yellow
chr13	25072253	25072353	ENSG00000102699	PARP4	M11	yellow
chr13	45008354	45008454	ENSG00000102804	TSC22D1	M11	yellow
chr13	45147398	45147598	ENSG00000102804	TSC22D1	M11	yellow
chr16	30793777	30793977	ENSG00000102870	ZNF629	M11	yellow
chr16	30790477	30790627	ENSG00000102870	ZNF629	M11	yellow
chr16	67866314	67866464	ENSG00000102901	CENPT	M11	yellow
chr16	48278306	48278506	ENSG00000102910	LONP2	M11	yellow
chr16	67605050	67605150	ENSG00000102974	CTCF	M11	yellow
chr16	67693779	67693929	ENSG00000102977	ACD	M11	yellow
chr16	74330722	74330922	ENSG00000103035	PSMD7	M11	yellow
chr16	74334012	74334112	ENSG00000103035	PSMD7	M11	yellow
chr16	70557275	70557375	ENSG00000103051	COG4	M11	yellow
chr16	70548287	70548387	ENSG00000103051	COG4	M11	yellow
chr16	70553551	70553651	ENSG00000103051	COG4	M11	yellow
chr16	77232454	77232704	ENSG00000103111	MON1B	M11	yellow
chr16	77228514	77228814	ENSG00000103111	MON1B	M11	yellow
chr16	77228764	77228914	ENSG00000103111	MON1B	M11	yellow
chr16	77232004	77232104	ENSG00000103111	MON1B	M11	yellow
chr16	16208722	16208822	ENSG00000103222	ABCC1	M11	yellow
chr16	87902590	87902690	ENSG00000103257	SLC7A5	M11	yellow
chr16	87864278	87864378	ENSG00000103257	SLC7A5	M11	yellow
chr16	87865328	87865428	ENSG00000103257	SLC7A5	M11	yellow
chr16	596866	597166	ENSG00000103326	CAPN15	M11	yellow
chr16	599287	599387	ENSG00000103326	CAPN15	M11	yellow
chr16	602446	602546	ENSG00000103326	CAPN15	M11	yellow
chr16	597566	597666	ENSG00000103326	CAPN15	M11	yellow
chr16	88788365	88788515	ENSG00000103335	PIEZO1	M11	yellow
chr16	2826993	2827193	ENSG00000103363	TCEB2	M11	yellow
chr16	14758775	14758875	ENSG00000103429	BFAR	M11	yellow
chr16	29705984	29706184	ENSG00000103485	QPRT	M11	yellow
chr16	29706184	29706484	ENSG00000103485	QPRT	M11	yellow
chr16	29706434	29706534	ENSG00000103485	QPRT	M11	yellow
chr16	29708317	29708417	ENSG00000103485	QPRT	M11	yellow
chr16	29708567	29708667	ENSG00000103485	QPRT	M11	yellow
chr16	29708817	29708917	ENSG00000103485	QPRT	M11	yellow
chr16	31120454	31120604	ENSG00000103507	BCKDK	M11	yellow
chr16	30783153	30783303	ENSG00000103549	RNF40	M11	yellow
chr15	75094320	75094420	ENSG00000103653	CSK	M11	yellow
chr15	75093352	75093452	ENSG00000103653	CSK	M11	yellow
chr15	73991926	73992076	ENSG00000103855	CD276	M11	yellow
chr15	73995262	73995362	ENSG00000103855	CD276	M11	yellow
chr15	73996666	73996816	ENSG00000103855	CD276	M11	yellow
chr15	42192149	42192249	ENSG00000103966	EHD4	M11	yellow
chr15	44829571	44829671	ENSG00000104131	EIF3J	M11	yellow
chr15	41186877	41186977	ENSG00000104142	VPS18	M11	yellow
chr15	41195913	41196063	ENSG00000104142	VPS18	M11	yellow
chr8	27145153	27145303	ENSG00000104228	TRIM35	M11	yellow
chr8	98788234	98788334	ENSG00000104341	LAPTM4B	M11	yellow
chr8	126010788	126011088	ENSG00000104549	SQLE	M11	yellow
chr8	22262179	22262429	ENSG00000104635	SLC39A14	M11	yellow
chr8	30553896	30553996	ENSG00000104687	GSR	M11	yellow
chr8	48873657	48873757	ENSG00000104738	MCM4	M11	yellow
chr8	48873707	48873807	ENSG00000104738	MCM4	M11	yellow
chr19	12776516	12776616	ENSG00000104774	MAN2B1	M11	yellow
chr19	12777356	12777456	ENSG00000104774	MAN2B1	M11	yellow
chr19	12759038	12759138	ENSG00000104774	MAN2B1	M11	yellow
chr19	49404006	49404156	ENSG00000104805	NUCB1	M11	yellow
chr19	49490450	49490650	ENSG00000104812	GYS1	M11	yellow
chr19	49496251	49496501	ENSG00000104812	GYS1	M11	yellow
chr19	39390741	39390841	ENSG00000104825	NFKBIB	M11	yellow
chr19	39395654	39395754	ENSG00000104825	NFKBIB	M11	yellow
chr19	39439206	39439306	ENSG00000104835	SARS2	M11	yellow
chr19	49606320	49606420	ENSG00000104852	SNRNP70	M11	yellow
chr19	49606770	49606870	ENSG00000104852	SNRNP70	M11	yellow
chr19	49607170	49607270	ENSG00000104852	SNRNP70	M11	yellow
chr19	49605670	49605820	ENSG00000104852	SNRNP70	M11	yellow
chr19	45465219	45465369	ENSG00000104853	CLPTM1	M11	yellow
chr19	45567269	45567369	ENSG00000104859	CLASRP	M11	yellow
chr19	50017460	50017710	ENSG00000104870	FCGRT	M11	yellow
chr19	2216953	2217053	ENSG00000104885	DOT1L	M11	yellow
chr19	2220106	2220206	ENSG00000104885	DOT1L	M11	yellow
chr19	2226881	2226981	ENSG00000104885	DOT1L	M11	yellow
chr19	2230433	2230533	ENSG00000104885	DOT1L	M11	yellow
chr19	2231183	2231283	ENSG00000104885	DOT1L	M11	yellow
chr19	2216314	2216464	ENSG00000104885	DOT1L	M11	yellow
chr19	13220582	13220682	ENSG00000104907	TRMT1	M11	yellow
chr19	13260612	13260762	ENSG00000104915	STX10	M11	yellow
chr19	46280684	46280784	ENSG00000104936	DMPK	M11	yellow
chr19	50386070	50386170	ENSG00000104946	TBC1D17	M11	yellow
chr19	13862521	13862671	ENSG00000104957	CCDC130	M11	yellow
chr19	13873112	13873262	ENSG00000104957	CCDC130	M11	yellow
chr19	3053207	3053357	ENSG00000104964	AES	M11	yellow
chr19	3055657	3055757	ENSG00000104964	AES	M11	yellow
chr19	15483711	15483961	ENSG00000105127	AKAP8	M11	yellow
chr19	15226644	15226744	ENSG00000105135	ILVBL	M11	yellow
chr19	15220493	15220593	ENSG00000105137	SYDE1	M11	yellow
chr19	4037813	4038013	ENSG00000105229	PIAS4	M11	yellow
chr19	41179248	41179448	ENSG00000105245	NUMBL	M11	yellow
chr19	47291556	47291706	ENSG00000105281	SLC1A5	M11	yellow
chr19	47290656	47290956	ENSG00000105281	SLC1A5	M11	yellow
chr19	41808697	41808897	ENSG00000105323	HNRNPUL1	M11	yellow
chr19	41813303	41813453	ENSG00000105323	HNRNPUL1	M11	yellow
chr19	3535842	3536042	ENSG00000105325	FZR1	M11	yellow
chr19	3531908	3532008	ENSG00000105325	FZR1	M11	yellow
chr19	4861340	4861440	ENSG00000105355	PLIN3	M11	yellow
chr19	10488939	10489039	ENSG00000105397	TYK2	M11	yellow
chr19	5223199	5223299	ENSG00000105426	PTPRS	M11	yellow
chr19	5231370	5231570	ENSG00000105426	PTPRS	M11	yellow
chr19	5286060	5286160	ENSG00000105426	PTPRS	M11	yellow
chr19	5220270	5220370	ENSG00000105426	PTPRS	M11	yellow
chr19	42872706	42872806	ENSG00000105429	MEGF8	M11	yellow
chr19	42880108	42880258	ENSG00000105429	MEGF8	M11	yellow
chr19	42881008	42881308	ENSG00000105429	MEGF8	M11	yellow
chr19	48949579	48949729	ENSG00000105447	GRWD1	M11	yellow
chr19	48953669	48953819	ENSG00000105447	GRWD1	M11	yellow
chr19	11473238	11473388	ENSG00000105520	DKFZP761J1410	M11	yellow
chr19	52709215	52709315	ENSG00000105568	PPP2R1A	M11	yellow
chr19	12826011	12826161	ENSG00000105576	TNPO2	M11	yellow
chr19	18266866	18267016	ENSG00000105647	PIK3R2	M11	yellow
chr19	18271280	18271380	ENSG00000105647	PIK3R2	M11	yellow
chr19	18272775	18272875	ENSG00000105647	PIK3R2	M11	yellow
chr19	36213896	36214096	ENSG00000105663	KMT2B	M11	yellow
chr19	36215889	36215989	ENSG00000105663	KMT2B	M11	yellow
chr19	36224663	36224763	ENSG00000105663	KMT2B	M11	yellow
chr19	36213519	36213619	ENSG00000105663	KMT2B	M11	yellow
chr19	19766377	19766477	ENSG00000105726	ATP13A1	M11	yellow
chr19	42582838	42583138	ENSG00000105732	ZNF574	M11	yellow
chr19	38696736	38697036	ENSG00000105738	SIPA1L3	M11	yellow
chr19	38573195	38573295	ENSG00000105738	SIPA1L3	M11	yellow
chr19	38573545	38573645	ENSG00000105738	SIPA1L3	M11	yellow
chr19	44030702	44030802	ENSG00000105755	ETHE1	M11	yellow
chr7	135614558	135614808	ENSG00000105887	MTPN	M11	yellow
chr7	135636264	135636364	ENSG00000105887	MTPN	M11	yellow
chr7	135661826	135662076	ENSG00000105887	MTPN	M11	yellow
chr7	135613958	135614108	ENSG00000105887	MTPN	M11	yellow
chr7	116199249	116199449	ENSG00000105974	CAV1	M11	yellow
chr7	2580977	2581077	ENSG00000106009	BRAT1	M11	yellow
chr7	27565910	27566010	ENSG00000106049	HIBADH	M11	yellow
chr7	27577959	27578059	ENSG00000106049	HIBADH	M11	yellow
chr7	99633377	99633477	ENSG00000106261	ZKSCAN1	M11	yellow
chr7	99634327	99634477	ENSG00000106261	ZKSCAN1	M11	yellow
chr7	2317734	2317934	ENSG00000106266	SNX8	M11	yellow
chr7	6048925	6049175	ENSG00000106305	AIMP2	M11	yellow
chr7	100803799	100803949	ENSG00000106367	AP1S1	M11	yellow
chr7	100803949	100804049	ENSG00000106367	AP1S1	M11	yellow
chr7	100860546	100860746	ENSG00000106397	PLOD3	M11	yellow
chr7	43830897	43830997	ENSG00000106605	BLVRA	M11	yellow
chr7	43843274	43843374	ENSG00000106605	BLVRA	M11	yellow
chr7	66413530	66413630	ENSG00000106609	TMEM248	M11	yellow
chr7	44154285	44154535	ENSG00000106628	POLD2	M11	yellow
chr7	44240616	44240866	ENSG00000106636	YKT6	M11	yellow
chr7	72992749	72992849	ENSG00000106638	TBL2	M11	yellow
chr7	73731859	73731959	ENSG00000106665	CLIP2	M11	yellow
chr7	73814749	73814849	ENSG00000106665	CLIP2	M11	yellow
chr7	73770889	73770989	ENSG00000106665	CLIP2	M11	yellow
chr7	73588674	73588774	ENSG00000106682	EIF4H	M11	yellow
chr7	73610448	73610648	ENSG00000106682	EIF4H	M11	yellow
chr9	91091942	91092042	ENSG00000106723	SPIN1	M11	yellow
chr9	130634968	130635168	ENSG00000106992	AK1	M11	yellow
chr9	131571692	131571792	ENSG00000107021	TBC1D13	M11	yellow
chr9	132996768	132996868	ENSG00000107130	NCS1	M11	yellow
chr9	132997918	132998118	ENSG00000107130	NCS1	M11	yellow
chr9	132998168	132998268	ENSG00000107130	NCS1	M11	yellow
chr9	35732631	35732931	ENSG00000107175	CREB3	M11	yellow
chr9	35749783	35749883	ENSG00000107185	RGP1	M11	yellow
chr9	35756397	35756547	ENSG00000107185	RGP1	M11	yellow
chr9	35753147	35753447	ENSG00000107185	RGP1	M11	yellow
chr9	134452756	134452856	ENSG00000107263	RAPGEF1	M11	yellow
chr9	134455699	134455799	ENSG00000107263	RAPGEF1	M11	yellow
chr9	135202160	135202410	ENSG00000107290	SETX	M11	yellow
chr9	139902185	139902285	ENSG00000107331	ABCA2	M11	yellow
chr9	139904634	139904734	ENSG00000107331	ABCA2	M11	yellow
chr9	33817764	33817914	ENSG00000107341	UBE2R2	M11	yellow
chr1	1271105	1271205	ENSG00000107404	DVL1	M11	yellow
chr1	1277792	1277892	ENSG00000107404	DVL1	M11	yellow
chr10	96998324	96998424	ENSG00000107438	PDLIM1	M11	yellow
chr10	97050576	97050726	ENSG00000107438	PDLIM1	M11	yellow
chr10	100205056	100205206	ENSG00000107521	HPS1	M11	yellow
chr10	101639817	101640067	ENSG00000107554	DNMBP	M11	yellow
chr10	120818773	120818873	ENSG00000107581	EIF3A	M11	yellow
chr10	120840189	120840289	ENSG00000107581	EIF3A	M11	yellow
chr10	121671605	121671705	ENSG00000107651	SEC23IP	M11	yellow
chr10	89264731	89265031	ENSG00000107789	MINPP1	M11	yellow
chr10	89265231	89265331	ENSG00000107789	MINPP1	M11	yellow
chr10	102762232	102762382	ENSG00000107816	LZTS2	M11	yellow
chr10	102767391	102767491	ENSG00000107816	LZTS2	M11	yellow
chr10	104140312	104140412	ENSG00000107862	GBF1	M11	yellow
chr10	104123012	104123162	ENSG00000107862	GBF1	M11	yellow
chr10	127515112	127515262	ENSG00000107949	BCCIP	M11	yellow
chr10	105372609	105372909	ENSG00000107957	SH3PXD2A	M11	yellow
chr10	131943474	131943624	ENSG00000108010	GLRX3	M11	yellow
chr10	5791441	5791641	ENSG00000108021	FAM208B	M11	yellow
chr10	112362331	112362431	ENSG00000108055	SMC3	M11	yellow
chr19	55902887	55903137	ENSG00000108107	RPL28	M11	yellow
chr10	81060638	81060738	ENSG00000108175	ZMIZ1	M11	yellow
chr10	81074798	81075098	ENSG00000108175	ZMIZ1	M11	yellow
chr17	27902829	27902929	ENSG00000108262	GIT1	M11	yellow
chr17	27908994	27909094	ENSG00000108262	GIT1	M11	yellow
chr17	36873119	36873219	ENSG00000108292	MLLT6	M11	yellow
chr17	38142827	38142927	ENSG00000108344	PSMD3	M11	yellow
chr17	38326949	38327099	ENSG00000108349	CASC3	M11	yellow
chr17	56589750	56589850	ENSG00000108389	MTMR4	M11	yellow
chr17	45747143	45747243	ENSG00000108424	KPNB1	M11	yellow
chr17	45727541	45727691	ENSG00000108424	KPNB1	M11	yellow
chr17	46048673	46048773	ENSG00000108465	CDK5RAP3	M11	yellow
chr17	46050884	46051084	ENSG00000108465	CDK5RAP3	M11	yellow
chr17	46051284	46051434	ENSG00000108465	CDK5RAP3	M11	yellow
chr17	46052415	46052515	ENSG00000108465	CDK5RAP3	M11	yellow
chr17	4842413	4842563	ENSG00000108528	SLC25A11	M11	yellow
chr17	4843113	4843213	ENSG00000108528	SLC25A11	M11	yellow
chr17	17701546	17701746	ENSG00000108557	RAI1	M11	yellow
chr17	5342161	5342461	ENSG00000108561	C1QBP	M11	yellow
chr17	61843369	61843569	ENSG00000108588	CCDC47	M11	yellow
chr17	76972134	76972284	ENSG00000108679	LGALS3BP	M11	yellow
chr17	40277293	40277443	ENSG00000108774	RAB5C	M11	yellow
chr17	40690356	40690456	ENSG00000108784	NAGLU	M11	yellow
chr17	48226757	48227057	ENSG00000108819	PPP1R9B	M11	yellow
chr17	41113208	41113358	ENSG00000108825	PTGES3L-AARSD1	M11	yellow
chr17	41168421	41168571	ENSG00000108828	VAT1	M11	yellow
chr17	48474684	48474884	ENSG00000108829	LRRC59	M11	yellow
chr17	1303326	1303526	ENSG00000108953	YWHAE	M11	yellow
chr17	8192252	8192402	ENSG00000108961	RANGRF	M11	yellow
chr17	72744840	72744940	ENSG00000109062	SLC9A3R1	M11	yellow
chr17	72771748	72771848	ENSG00000109065	NAT9	M11	yellow
chr17	72834065	72834165	ENSG00000109066	TMEM104	M11	yellow
chr17	26666433	26666583	ENSG00000109079	TNFAIP1	M11	yellow
chr17	26672539	26672839	ENSG00000109079	TNFAIP1	M11	yellow
chr17	26672789	26672889	ENSG00000109079	TNFAIP1	M11	yellow
chr17	72998258	72998358	ENSG00000109089	CDR2L	M11	yellow
chr17	27041798	27041898	ENSG00000109113	RAB34	M11	yellow
chr4	140216196	140216296	ENSG00000109390	NDUFC1	M11	yellow
chr4	6279177	6279277	ENSG00000109501	WFS1	M11	yellow
chr4	6303483	6303583	ENSG00000109501	WFS1	M11	yellow
chr4	6304033	6304133	ENSG00000109501	WFS1	M11	yellow
chr4	17812674	17812824	ENSG00000109805	NCAPG	M11	yellow
chr11	116658497	116658647	ENSG00000109917	ZNF259	M11	yellow
chr11	116658297	116658397	ENSG00000109917	ZNF259	M11	yellow
chr11	122930959	122931059	ENSG00000109971	HSPA8	M11	yellow
chr11	64645782	64645882	ENSG00000110047	EHD1	M11	yellow
chr11	64645882	64645982	ENSG00000110047	EHD1	M11	yellow
chr11	64622163	64622313	ENSG00000110047	EHD1	M11	yellow
chr11	59342820	59342920	ENSG00000110048	OSBP	M11	yellow
chr11	69468285	69468435	ENSG00000110092	CCND1	M11	yellow
chr11	69456154	69456254	ENSG00000110092	CCND1	M11	yellow
chr11	69457798	69458048	ENSG00000110092	CCND1	M11	yellow
chr11	60609593	60609843	ENSG00000110104	CCDC86	M11	yellow
chr11	60617928	60618028	ENSG00000110104	CCDC86	M11	yellow
chr11	60688357	60688457	ENSG00000110108	TMEM109	M11	yellow
chr11	60689445	60689545	ENSG00000110108	TMEM109	M11	yellow
chr11	73074250	73074350	ENSG00000110237	ARHGEF17	M11	yellow
chr11	73074791	73074891	ENSG00000110237	ARHGEF17	M11	yellow
chr11	10823890	10823990	ENSG00000110321	EIF4G2	M11	yellow
chr11	10825933	10826033	ENSG00000110321	EIF4G2	M11	yellow
chr11	10828303	10828503	ENSG00000110321	EIF4G2	M11	yellow
chr11	10830301	10830501	ENSG00000110321	EIF4G2	M11	yellow
chr11	46403843	46403993	ENSG00000110492	MDK	M11	yellow
chr11	46564294	46564494	ENSG00000110497	AMBRA1	M11	yellow
chr11	47351046	47351146	ENSG00000110514	MADD	M11	yellow
chr11	47351096	47351296	ENSG00000110514	MADD	M11	yellow
chr11	47351296	47351496	ENSG00000110514	MADD	M11	yellow
chr11	47351446	47351546	ENSG00000110514	MADD	M11	yellow
chr11	47587181	47587381	ENSG00000110536	PTPMT1	M11	yellow
chr11	63723459	63723609	ENSG00000110583	NAA40	M11	yellow
chr11	3716728	3716828	ENSG00000110713	NUP98	M11	yellow
chr11	67810159	67810259	ENSG00000110719	TCIRG1	M11	yellow
chr12	6946148	6946248	ENSG00000110811	LEPREL2	M11	yellow
chr12	108147800	108147900	ENSG00000110851	PRDM4	M11	yellow
chr12	121137968	121138168	ENSG00000110917	MLEC	M11	yellow
chr12	121125271	121125371	ENSG00000110917	MLEC	M11	yellow
chr12	121701608	121701708	ENSG00000110931	CAMKK2	M11	yellow
chr12	121712108	121712308	ENSG00000110931	CAMKK2	M11	yellow
chr12	57039620	57039770	ENSG00000110955	ATP5B	M11	yellow
chr12	57038954	57039104	ENSG00000110955	ATP5B	M11	yellow
chr12	57066785	57066885	ENSG00000110958	PTGES3	M11	yellow
chr12	2968746	2968846	ENSG00000111206	FOXM1	M11	yellow
chr12	112220961	112221111	ENSG00000111275	ALDH2	M11	yellow
chr12	112229109	112229209	ENSG00000111275	ALDH2	M11	yellow
chr12	12870457	12870607	ENSG00000111276	CDKN1B	M11	yellow
chr12	124114993	124115093	ENSG00000111361	EIF2B1	M11	yellow
chr12	117155392	117155642	ENSG00000111412	C12orf49	M11	yellow
chr12	54735989	54736139	ENSG00000111481	COPZ1	M11	yellow
chr12	54737008	54737108	ENSG00000111481	COPZ1	M11	yellow
chr12	54744203	54744353	ENSG00000111481	COPZ1	M11	yellow
chr12	56387730	56387930	ENSG00000111540	RAB5B	M11	yellow
chr12	56818595	56818695	ENSG00000111602	TIMELESS	M11	yellow
chr12	6707387	6707537	ENSG00000111642	CHD4	M11	yellow
chr12	6715439	6715639	ENSG00000111642	CHD4	M11	yellow
chr12	6976682	6976882	ENSG00000111669	TPI1	M11	yellow
chr12	7046960	7047110	ENSG00000111676	ATN1	M11	yellow
chr12	120533198	120533398	ENSG00000111737	RAB35	M11	yellow
chr12	120533898	120533998	ENSG00000111737	RAB35	M11	yellow
chr6	35314843	35314943	ENSG00000112033	PPARD	M11	yellow
chr6	35394758	35394858	ENSG00000112033	PPARD	M11	yellow
chr6	160211547	160211697	ENSG00000112110	MRPL18	M11	yellow
chr6	170627057	170627257	ENSG00000112584	FAM120B	M11	yellow
chr6	42957348	42957448	ENSG00000112640	PPP2R5D	M11	yellow
chr6	43025858	43026008	ENSG00000112651	MRPL2	M11	yellow
chr6	43139286	43139486	ENSG00000112658	SRF	M11	yellow
chr6	43147382	43147482	ENSG00000112658	SRF	M11	yellow
chr5	6737672	6737772	ENSG00000112941	PAPD7	M11	yellow
chr5	43298995	43299095	ENSG00000112972	HMGCS1	M11	yellow
chr5	137518374	137518474	ENSG00000112984	KIF20A	M11	yellow
chr5	137895608	137895708	ENSG00000113013	HSPA9	M11	yellow
chr5	137910926	137911126	ENSG00000113013	HSPA9	M11	yellow
chr5	151049274	151049374	ENSG00000113140	SPARC	M11	yellow
chr5	151051130	151051330	ENSG00000113140	SPARC	M11	yellow
chr5	151052607	151052757	ENSG00000113140	SPARC	M11	yellow
chr5	151042306	151042406	ENSG00000113140	SPARC	M11	yellow
chr5	74646613	74646713	ENSG00000113161	HMGCR	M11	yellow
chr5	74651180	74651280	ENSG00000113161	HMGCR	M11	yellow
chr5	162864624	162864824	ENSG00000113328	CCNG1	M11	yellow
chr5	126113114	126113414	ENSG00000113368	LMNB1	M11	yellow
chr5	32173851	32174151	ENSG00000113384	GOLPH3	M11	yellow
chr5	32174101	32174401	ENSG00000113384	GOLPH3	M11	yellow
chr5	167933776	167933876	ENSG00000113643	RARS	M11	yellow
chr5	146778694	146778844	ENSG00000113657	DPYSL3	M11	yellow
chr5	146795371	146795471	ENSG00000113657	DPYSL3	M11	yellow
chr5	146889040	146889340	ENSG00000113657	DPYSL3	M11	yellow
chr5	149432087	149432287	ENSG00000113716	HMGXB3	M11	yellow
chr3	160118561	160118761	ENSG00000113810	SMC4	M11	yellow
chr3	134089891	134090191	ENSG00000114019	AMOTL2	M11	yellow
chr3	134090141	134090341	ENSG00000114019	AMOTL2	M11	yellow
chr3	50357857	50357957	ENSG00000114383	TUSC2	M11	yellow
chr3	50363137	50363387	ENSG00000114383	TUSC2	M11	yellow
chr3	126734076	126734176	ENSG00000114554	PLXNA1	M11	yellow
chr3	126737186	126737286	ENSG00000114554	PLXNA1	M11	yellow
chr3	126710226	126710426	ENSG00000114554	PLXNA1	M11	yellow
chr3	126723453	126723553	ENSG00000114554	PLXNA1	M11	yellow
chr3	47465422	47465522	ENSG00000114650	SCAP	M11	yellow
chr3	131221573	131221773	ENSG00000114686	MRPL3	M11	yellow
chr3	50655120	50655220	ENSG00000114738	MAPKAPK3	M11	yellow
chr3	39139349	39139449	ENSG00000114745	GORASP1	M11	yellow
chr3	51968487	51968587	ENSG00000114767	RRP9	M11	yellow
chr3	51968646	51968746	ENSG00000114767	RRP9	M11	yellow
chr3	52005502	52005602	ENSG00000114779	ABHD14B	M11	yellow
chr3	52011986	52012086	ENSG00000114786	ABHD14A-ACY1	M11	yellow
chr3	52020430	52020530	ENSG00000114786	ABHD14A-ACY1	M11	yellow
chr3	156257978	156258178	ENSG00000114850	SSR3	M11	yellow
chr3	156260878	156261028	ENSG00000114850	SSR3	M11	yellow
chr3	156272745	156272895	ENSG00000114850	SSR3	M11	yellow
chr3	156259128	156259228	ENSG00000114850	SSR3	M11	yellow
chr3	184033051	184033201	ENSG00000114867	EIF4G1	M11	yellow
chr3	184046604	184046704	ENSG00000114867	EIF4G1	M11	yellow
chr3	184049784	184049934	ENSG00000114867	EIF4G1	M11	yellow
chr3	184052514	184052614	ENSG00000114867	EIF4G1	M11	yellow
chr2	74154052	74154152	ENSG00000114956	DGUOK	M11	yellow
chr2	97274600	97274700	ENSG00000114982	KANSL3	M11	yellow
chr2	97274700	97274800	ENSG00000114982	KANSL3	M11	yellow
chr2	98275339	98275489	ENSG00000115073	ACTR1B	M11	yellow
chr2	24303665	24303765	ENSG00000115129	TP53I3	M11	yellow
chr2	27566224	27566424	ENSG00000115207	GTF3C2	M11	yellow
chr2	27558514	27558614	ENSG00000115207	GTF3C2	M11	yellow
chr2	27558783	27558883	ENSG00000115207	GTF3C2	M11	yellow
chr2	74684460	74684560	ENSG00000115274	INO80B	M11	yellow
chr2	74686819	74686919	ENSG00000115274	INO80B	M11	yellow
chr2	74691793	74691893	ENSG00000115275	MOGS	M11	yellow
chr2	74692272	74692472	ENSG00000115275	MOGS	M11	yellow
chr2	54858041	54858341	ENSG00000115306	SPTBN1	M11	yellow
chr2	54880704	54881004	ENSG00000115306	SPTBN1	M11	yellow
chr2	74756527	74756627	ENSG00000115307	AUP1	M11	yellow
chr2	74782408	74782558	ENSG00000115325	DOK1	M11	yellow
chr2	191848367	191848467	ENSG00000115415	STAT1	M11	yellow
chr2	191874651	191874751	ENSG00000115415	STAT1	M11	yellow
chr2	191878300	191878450	ENSG00000115415	STAT1	M11	yellow
chr2	191878743	191878843	ENSG00000115415	STAT1	M11	yellow
chr2	191847158	191847258	ENSG00000115415	STAT1	M11	yellow
chr2	62112154	62112254	ENSG00000115484	CCT4	M11	yellow
chr2	62115282	62115382	ENSG00000115484	CCT4	M11	yellow
chr2	219509200	219509400	ENSG00000115568	ZNF142	M11	yellow
chr2	220041481	220041581	ENSG00000115649	CNPPD1	M11	yellow
chr2	242207891	242208041	ENSG00000115677	HDLBP	M11	yellow
chr2	242167678	242167778	ENSG00000115677	HDLBP	M11	yellow
chr2	242168328	242168528	ENSG00000115677	HDLBP	M11	yellow
chr2	242447420	242447570	ENSG00000115694	STK25	M11	yellow
chr2	10583355	10583455	ENSG00000115758	ODC1	M11	yellow
chr2	32842891	32842991	ENSG00000115760	BIRC6	M11	yellow
chr2	37455286	37455486	ENSG00000115816	CEBPZ	M11	yellow
chr2	37455686	37455836	ENSG00000115816	CEBPZ	M11	yellow
chr2	73115442	73115742	ENSG00000116096	SPR	M11	yellow
chr1	55352661	55352811	ENSG00000116133	DHCR24	M11	yellow
chr1	179019413	179019513	ENSG00000116199	FAM20B	M11	yellow
chr1	54412099	54412249	ENSG00000116212	LRRC42	M11	yellow
chr1	6295776	6295876	ENSG00000116237	ICMT	M11	yellow
chr1	6673894	6674144	ENSG00000116273	PHF13	M11	yellow
chr1	6681920	6682170	ENSG00000116273	PHF13	M11	yellow
chr1	29474904	29475104	ENSG00000116350	SRSF4	M11	yellow
chr1	111991290	111991440	ENSG00000116455	WDR77	M11	yellow
chr1	111991676	111991776	ENSG00000116455	WDR77	M11	yellow
chr1	33415269	33415369	ENSG00000116514	RNF19B	M11	yellow
chr1	155429587	155429687	ENSG00000116539	ASH1L	M11	yellow
chr1	155447676	155447976	ENSG00000116539	ASH1L	M11	yellow
chr1	155921906	155922056	ENSG00000116584	ARHGEF2	M11	yellow
chr1	155938960	155939110	ENSG00000116584	ARHGEF2	M11	yellow
chr1	155920869	155921069	ENSG00000116584	ARHGEF2	M11	yellow
chr1	11119833	11119933	ENSG00000116649	SRM	M11	yellow
chr1	12066644	12066744	ENSG00000116688	MFN2	M11	yellow
chr1	12067109	12067209	ENSG00000116688	MFN2	M11	yellow
chr1	16042781	16042881	ENSG00000116786	PLEKHM2	M11	yellow
chr1	16055596	16055696	ENSG00000116786	PLEKHM2	M11	yellow
chr1	36621765	36621915	ENSG00000116871	MAP7D1	M11	yellow
chr1	36621915	36622015	ENSG00000116871	MAP7D1	M11	yellow
chr1	231402022	231402122	ENSG00000116906	GNPAT	M11	yellow
chr1	236189345	236189445	ENSG00000116962	NID1	M11	yellow
chr1	236211989	236212089	ENSG00000116962	NID1	M11	yellow
chr1	236228204	236228354	ENSG00000116962	NID1	M11	yellow
chr1	236156994	236157094	ENSG00000116962	NID1	M11	yellow
chr1	237057640	237057840	ENSG00000116984	MTR	M11	yellow
chr1	84945041	84945241	ENSG00000117133	RPF1	M11	yellow
chr1	202700086	202700186	ENSG00000117139	KDM5B	M11	yellow
chr1	162569210	162569510	ENSG00000117143	UAP1	M11	yellow
chr1	202894245	202894345	ENSG00000117153	KLHL12	M11	yellow
chr1	21545739	21545839	ENSG00000117298	ECE1	M11	yellow
chr1	21546489	21546589	ENSG00000117298	ECE1	M11	yellow
chr1	21605683	21605833	ENSG00000117298	ECE1	M11	yellow
chr1	21616562	21616712	ENSG00000117298	ECE1	M11	yellow
chr1	24124234	24124384	ENSG00000117308	GALE	M11	yellow
chr1	150238953	150239103	ENSG00000117362	APH1A	M11	yellow
chr1	43408896	43408996	ENSG00000117394	SLC2A1	M11	yellow
chr1	44412960	44413210	ENSG00000117408	IPO13	M11	yellow
chr1	44415693	44415843	ENSG00000117408	IPO13	M11	yellow
chr1	46032540	46032640	ENSG00000117448	AKR1A1	M11	yellow
chr1	45980228	45980328	ENSG00000117450	PRDX1	M11	yellow
chr1	45981325	45981425	ENSG00000117450	PRDX1	M11	yellow
chr1	95392393	95392643	ENSG00000117519	CNN3	M11	yellow
chr1	171454700	171454900	ENSG00000117523	PRRC2C	M11	yellow
chr1	171486829	171486929	ENSG00000117523	PRRC2C	M11	yellow
chr1	173446454	173446654	ENSG00000117592	PRDX6	M11	yellow
chr1	173450387	173450587	ENSG00000117592	PRDX6	M11	yellow
chr1	173455443	173455543	ENSG00000117592	PRDX6	M11	yellow
chr1	173808504	173808604	ENSG00000117593	DARS2	M11	yellow
chr1	26764658	26764808	ENSG00000117682	DHDDS	M11	yellow
chr1	27023673	27023923	ENSG00000117713	ARID1A	M11	yellow
chr1	214787056	214787306	ENSG00000117724	CENPF	M11	yellow
chr1	214818699	214818849	ENSG00000117724	CENPF	M11	yellow
chr1	214825102	214825252	ENSG00000117724	CENPF	M11	yellow
chr1	214828690	214828790	ENSG00000117724	CENPF	M11	yellow
chr1	214837033	214837283	ENSG00000117724	CENPF	M11	yellow
chr1	214805872	214805972	ENSG00000117724	CENPF	M11	yellow
chr1	28233691	28233841	ENSG00000117748	RPA2	M11	yellow
chr1	28240573	28240723	ENSG00000117748	RPA2	M11	yellow
chr1	28240923	28241023	ENSG00000117748	RPA2	M11	yellow
chr1	28165209	28165359	ENSG00000117751	PPP1R8	M11	yellow
chr11	1776231	1776331	ENSG00000117984	CTSD	M11	yellow
chr19	1220561	1220661	ENSG00000118046	STK11	M11	yellow
chr11	118373162	118373412	ENSG00000118058	KMT2A	M11	yellow
chr11	118377062	118377362	ENSG00000118058	KMT2A	M11	yellow
chr11	118393661	118393761	ENSG00000118058	KMT2A	M11	yellow
chr11	118395211	118395361	ENSG00000118058	KMT2A	M11	yellow
chr6	64421981	64422131	ENSG00000118482	PHF3	M11	yellow
chr6	64422731	64422831	ENSG00000118482	PHF3	M11	yellow
chr6	146865178	146865278	ENSG00000118508	RAB32	M11	yellow
chr6	132271431	132271531	ENSG00000118523	CTGF	M11	yellow
chr16	4897815	4898015	ENSG00000118900	UBN1	M11	yellow
chr16	4925161	4925261	ENSG00000118900	UBN1	M11	yellow
chr16	4926871	4927021	ENSG00000118900	UBN1	M11	yellow
chr16	4930133	4930433	ENSG00000118900	UBN1	M11	yellow
chr16	4910664	4910964	ENSG00000118900	UBN1	M11	yellow
chr9	71835802	71836102	ENSG00000119139	TJP2	M11	yellow
chr9	71836052	71836352	ENSG00000119139	TJP2	M11	yellow
chr9	71851914	71852014	ENSG00000119139	TJP2	M11	yellow
chr1	230974264	230974464	ENSG00000119280	C1orf198	M11	yellow
chr1	230974414	230974514	ENSG00000119280	C1orf198	M11	yellow
chr1	230979349	230979649	ENSG00000119280	C1orf198	M11	yellow
chr9	111761446	111761546	ENSG00000119326	CTNNAL1	M11	yellow
chr9	111739241	111739391	ENSG00000119326	CTNNAL1	M11	yellow
chr9	131446133	131446333	ENSG00000119335	SET	M11	yellow
chr9	131910915	131911015	ENSG00000119383	PPP2R4	M11	yellow
chr9	131897073	131897173	ENSG00000119383	PPP2R4	M11	yellow
chr9	131267078	131267228	ENSG00000119392	GLE1	M11	yellow
chr9	131300264	131300364	ENSG00000119392	GLE1	M11	yellow
chr9	119461790	119462040	ENSG00000119401	TRIM32	M11	yellow
chr9	123636933	123637033	ENSG00000119403	PHF19	M11	yellow
chr9	127114415	127114715	ENSG00000119408	NEK6	M11	yellow
chr9	101983928	101984128	ENSG00000119523	ALG2	M11	yellow
chr14	75266332	75266432	ENSG00000119596	YLPM1	M11	yellow
chr14	75269258	75269408	ENSG00000119596	YLPM1	M11	yellow
chr14	75590748	75590948	ENSG00000119638	NEK9	M11	yellow
chr14	75128704	75128804	ENSG00000119682	AREL1	M11	yellow
chr5	172195942	172196092	ENSG00000120129	DUSP1	M11	yellow
chr6	151257989	151258089	ENSG00000120254	MTHFD1L	M11	yellow
chr6	160209024	160209124	ENSG00000120438	TCP1	M11	yellow
chr6	160209074	160209224	ENSG00000120438	TCP1	M11	yellow
chr6	160210436	160210636	ENSG00000120438	TCP1	M11	yellow
chr11	130785410	130785510	ENSG00000120451	SNX19	M11	yellow
chr11	130785760	130786010	ENSG00000120451	SNX19	M11	yellow
chr13	31732942	31733042	ENSG00000120694	HSPH1	M11	yellow
chr5	137842533	137842683	ENSG00000120705	ETF1	M11	yellow
chr5	137848437	137848537	ENSG00000120705	ETF1	M11	yellow
chr5	137878572	137878672	ENSG00000120705	ETF1	M11	yellow
chr5	137681063	137681313	ENSG00000120709	FAM53C	M11	yellow
chr5	137771908	137772008	ENSG00000120733	KDM3B	M11	yellow
chr5	137726701	137726801	ENSG00000120733	KDM3B	M11	yellow
chr5	137728859	137729059	ENSG00000120733	KDM3B	M11	yellow
chr5	137803695	137803845	ENSG00000120738	EGR1	M11	yellow
chr8	22885234	22885334	ENSG00000120889	TNFRSF10B	M11	yellow
chr8	22878295	22878445	ENSG00000120889	TNFRSF10B	M11	yellow
chr1	11073972	11074072	ENSG00000120948	TARDBP	M11	yellow
chr17	55197610	55197710	ENSG00000121057	AKAP1	M11	yellow
chr2	97007479	97007629	ENSG00000121152	NCAPH	M11	yellow
chr2	97020020	97020170	ENSG00000121152	NCAPH	M11	yellow
chr2	97024782	97024882	ENSG00000121152	NCAPH	M11	yellow
chr7	99935801	99935901	ENSG00000121716	PILRB	M11	yellow
chr1	31837378	31837578	ENSG00000121766	ZCCHC17	M11	yellow
chr1	32479479	32479779	ENSG00000121774	KHDRBS1	M11	yellow
chr1	145460096	145460246	ENSG00000121851	POLR3GL	M11	yellow
chr5	175786514	175786614	ENSG00000122203	KIAA1191	M11	yellow
chr5	175786764	175786964	ENSG00000122203	KIAA1191	M11	yellow
chr5	175788604	175788754	ENSG00000122203	KIAA1191	M11	yellow
chr1	160276952	160277052	ENSG00000122218	COPA	M11	yellow
chr1	160282874	160282974	ENSG00000122218	COPA	M11	yellow
chr1	160310020	160310120	ENSG00000122218	COPA	M11	yellow
chr16	24551716	24551916	ENSG00000122257	RBBP6	M11	yellow
chr16	3536526	3536826	ENSG00000122390	NAA60	M11	yellow
chr16	3536276	3536576	ENSG00000122390	NAA60	M11	yellow
chr7	44796073	44796173	ENSG00000122515	ZMIZ2	M11	yellow
chr7	44796523	44796673	ENSG00000122515	ZMIZ2	M11	yellow
chr7	26240091	26240391	ENSG00000122566	HNRNPA2B1	M11	yellow
chr7	2274715	2274815	ENSG00000122687	FTSJ2	M11	yellow
chr10	75671972	75672072	ENSG00000122861	PLAU	M11	yellow
chr10	58119797	58119947	ENSG00000122952	ZWINT	M11	yellow
chr10	58119997	58120147	ENSG00000122952	ZWINT	M11	yellow
chr12	114260311	114260411	ENSG00000122965	RBM19	M11	yellow
chr12	116434280	116434380	ENSG00000123066	MED13L	M11	yellow
chr12	116420186	116420436	ENSG00000123066	MED13L	M11	yellow
chr1	51434957	51435157	ENSG00000123080	CDKN2C	M11	yellow
chr13	46544032	46544132	ENSG00000123200	ZC3H13	M11	yellow
chr12	56361602	56361702	ENSG00000123374	CDK2	M11	yellow
chrX	102933426	102933626	ENSG00000123562	MORF4L2	M11	yellow
chr4	2249358	2249458	ENSG00000123933	MXD4	M11	yellow
chr20	43964421	43964571	ENSG00000124145	SDC4	M11	yellow
chr20	46281149	46281349	ENSG00000124151	NCOA3	M11	yellow
chr20	44047984	44048084	ENSG00000124155	PIGT	M11	yellow
chr20	44691123	44691323	ENSG00000124160	NCOA5	M11	yellow
chr20	39791797	39791897	ENSG00000124181	PLCG1	M11	yellow
chr20	39791997	39792097	ENSG00000124181	PLCG1	M11	yellow
chr20	42086567	42086767	ENSG00000124193	SRSF6	M11	yellow
chr20	42087000	42087150	ENSG00000124193	SRSF6	M11	yellow
chr20	47558400	47558500	ENSG00000124198	ARFGEF2	M11	yellow
chr20	47887828	47888078	ENSG00000124201	ZNFX1	M11	yellow
chr20	47662898	47662998	ENSG00000124207	CSE1L	M11	yellow
chr20	47712812	47713012	ENSG00000124207	CSE1L	M11	yellow
chr20	48558097	48558297	ENSG00000124226	RNF114	M11	yellow
chr20	47846785	47846935	ENSG00000124228	DDX27	M11	yellow
chrX	41043799	41043899	ENSG00000124486	USP9X	M11	yellow
chr6	42982000	42982100	ENSG00000124702	KLHDC3	M11	yellow
chr6	36651873	36652173	ENSG00000124762	CDKN1A	M11	yellow
chr6	36654177	36654327	ENSG00000124762	CDKN1A	M11	yellow
chr6	38654667	38654767	ENSG00000124767	GLO1	M11	yellow
chr11	62290826	62290926	ENSG00000124942	AHNAK	M11	yellow
chr11	62284426	62284576	ENSG00000124942	AHNAK	M11	yellow
chr11	62295076	62295276	ENSG00000124942	AHNAK	M11	yellow
chr16	58566235	58566335	ENSG00000125107	CNOT1	M11	yellow
chr16	58572675	58572775	ENSG00000125107	CNOT1	M11	yellow
chr16	58585592	58585692	ENSG00000125107	CNOT1	M11	yellow
chr16	58594215	58594315	ENSG00000125107	CNOT1	M11	yellow
chr16	58612752	58612852	ENSG00000125107	CNOT1	M11	yellow
chr16	58620448	58620548	ENSG00000125107	CNOT1	M11	yellow
chr16	58620548	58620648	ENSG00000125107	CNOT1	M11	yellow
chr16	58755998	58756098	ENSG00000125166	GOT2	M11	yellow
chr16	58757649	58757799	ENSG00000125166	GOT2	M11	yellow
chr16	58768043	58768193	ENSG00000125166	GOT2	M11	yellow
chr13	100188911	100189011	ENSG00000125304	TM9SF2	M11	yellow
chr13	100199238	100199388	ENSG00000125304	TM9SF2	M11	yellow
chr4	2628136	2628236	ENSG00000125386	FAM193A	M11	yellow
chr17	73257954	73258104	ENSG00000125445	MRPS7	M11	yellow
chr17	73234393	73234493	ENSG00000125447	GGA3	M11	yellow
chr19	54693202	54693452	ENSG00000125505	MBOAT7	M11	yellow
chr20	62372704	62372804	ENSG00000125520	SLC2A4RG	M11	yellow
chr19	6442024	6442124	ENSG00000125648	SLC25A23	M11	yellow
chr17	37565703	37566003	ENSG00000125686	MED1	M11	yellow
chr17	37563553	37563703	ENSG00000125686	MED1	M11	yellow
chr17	61780704	61780954	ENSG00000125695	RP11-51F16.8	M11	yellow
chr19	6733178	6733328	ENSG00000125734	GPR108	M11	yellow
chr19	6735634	6735734	ENSG00000125734	GPR108	M11	yellow
chr19	6736602	6736702	ENSG00000125734	GPR108	M11	yellow
chr19	46331094	46331194	ENSG00000125755	SYMPK	M11	yellow
chr20	1106140	1106240	ENSG00000125818	PSMF1	M11	yellow
chr20	389043	389343	ENSG00000125826	RBCK1	M11	yellow
chr20	399990	400140	ENSG00000125826	RBCK1	M11	yellow
chr20	2097361	2097661	ENSG00000125834	STK35	M11	yellow
chr20	333903	334003	ENSG00000125841	NRSN2	M11	yellow
chr20	17660643	17660743	ENSG00000125844	RRBP1	M11	yellow
chr20	17662672	17662822	ENSG00000125844	RRBP1	M11	yellow
chr20	17602102	17602202	ENSG00000125844	RRBP1	M11	yellow
chr20	417173	417273	ENSG00000125875	TBC1D20	M11	yellow
chr20	3204211	3204311	ENSG00000125877	ITPA	M11	yellow
chr20	30193785	30193885	ENSG00000125968	ID1	M11	yellow
chr20	34085697	34085797	ENSG00000126001	CEP250	M11	yellow
chrX	53230710	53230860	ENSG00000126012	KDM5C	M11	yellow
chrX	53254021	53254221	ENSG00000126012	KDM5C	M11	yellow
chrX	53222768	53222868	ENSG00000126012	KDM5C	M11	yellow
chr1	45469011	45469161	ENSG00000126107	HECTD3	M11	yellow
chr14	104095763	104095863	ENSG00000126214	KLC1	M11	yellow
chr19	36431061	36431211	ENSG00000126243	LRFN3	M11	yellow
chr19	34919356	34919506	ENSG00000126261	UBA2	M11	yellow
chr19	34921480	34921580	ENSG00000126261	UBA2	M11	yellow
chr11	64085609	64085809	ENSG00000126432	PRDX5	M11	yellow
chr19	50165456	50165556	ENSG00000126456	IRF3	M11	yellow
chr19	50168699	50168849	ENSG00000126456	IRF3	M11	yellow
chr19	50168849	50168999	ENSG00000126456	IRF3	M11	yellow
chr19	50154824	50154924	ENSG00000126461	SCAF1	M11	yellow
chr19	50102928	50103028	ENSG00000126464	PRR12	M11	yellow
chr19	50099303	50099453	ENSG00000126464	PRR12	M11	yellow
chr19	50099653	50099953	ENSG00000126464	PRR12	M11	yellow
chr7	65546789	65546989	ENSG00000126522	ASL	M11	yellow
chr7	66459248	66459348	ENSG00000126524	SBDS	M11	yellow
chr7	66460276	66460526	ENSG00000126524	SBDS	M11	yellow
chr1	27876021	27876221	ENSG00000126705	AHDC1	M11	yellow
chrX	47517113	47517263	ENSG00000126756	UXT	M11	yellow
chrX	47518228	47518378	ENSG00000126756	UXT	M11	yellow
chrX	47500630	47500880	ENSG00000126767	ELK1	M11	yellow
chr5	179156341	179156491	ENSG00000127022	CANX	M11	yellow
chr5	179132679	179132879	ENSG00000127022	CANX	M11	yellow
chr1	1254458	1254558	ENSG00000127054	CPSF3L	M11	yellow
chr1	42922572	42922672	ENSG00000127125	PPCS	M11	yellow
chr4	1016090	1016290	ENSG00000127418	FGFRL1	M11	yellow
chr1	19431591	19431691	ENSG00000127481	UBR4	M11	yellow
chr19	16987296	16987396	ENSG00000127511	SIN3B	M11	yellow
chr19	16988299	16988449	ENSG00000127511	SIN3B	M11	yellow
chr19	16976232	16976332	ENSG00000127511	SIN3B	M11	yellow
chr19	16677338	16677488	ENSG00000127526	SLC35E1	M11	yellow
chr19	1605358	1605458	ENSG00000127540	UQCR11	M11	yellow
chr16	2034707	2034807	ENSG00000127554	GFER	M11	yellow
chr19	11094796	11095046	ENSG00000127616	SMARCA4	M11	yellow
chr19	11141505	11141605	ENSG00000127616	SMARCA4	M11	yellow
chr2	219130093	219130193	ENSG00000127837	AAMP	M11	yellow
chr7	75166420	75166620	ENSG00000127946	HIP1	M11	yellow
chr7	75677129	75677229	ENSG00000127952	STYXL1	M11	yellow
chr4	57302354	57302504	ENSG00000128050	PAICS	M11	yellow
chr4	57319868	57319968	ENSG00000128050	PAICS	M11	yellow
chr22	20098047	20098197	ENSG00000128191	DGCR8	M11	yellow
chr22	39917432	39917532	ENSG00000128272	ATF4	M11	yellow
chr22	37964114	37964214	ENSG00000128283	CDC42EP1	M11	yellow
chr22	36624055	36624155	ENSG00000128335	APOL2	M11	yellow
chr22	36629198	36629298	ENSG00000128335	APOL2	M11	yellow
chr15	41276394	41276544	ENSG00000128908	INO80	M11	yellow
chr15	40698085	40698185	ENSG00000128928	IVD	M11	yellow
chr15	40710878	40710978	ENSG00000128928	IVD	M11	yellow
chr17	6348445	6348695	ENSG00000129195	FAM64A	M11	yellow
chr17	6352631	6352731	ENSG00000129195	FAM64A	M11	yellow
chr17	4725934	4726184	ENSG00000129219	PLD2	M11	yellow
chr17	7483127	7483227	ENSG00000129226	CD68	M11	yellow
chr17	7491243	7491443	ENSG00000129255	MPDU1	M11	yellow
chr19	10792594	10792794	ENSG00000129351	ILF3	M11	yellow
chr14	23776968	23777268	ENSG00000129473	BCL2L2	M11	yellow
chr14	23778924	23779124	ENSG00000129473	BCL2L2	M11	yellow
chr14	23780424	23780524	ENSG00000129473	BCL2L2	M11	yellow
chr14	34985434	34985584	ENSG00000129518	EAPP	M11	yellow
chr14	35008761	35008861	ENSG00000129518	EAPP	M11	yellow
chr14	23057952	23058152	ENSG00000129562	DAD1	M11	yellow
chr19	1852748	1852848	ENSG00000129911	KLF16	M11	yellow
chr19	1853398	1853498	ENSG00000129911	KLF16	M11	yellow
chr16	426543	426693	ENSG00000129925	TMEM8A	M11	yellow
chr2	235961205	235961355	ENSG00000130147	SH3BP4	M11	yellow
chr2	235962285	235962585	ENSG00000130147	SH3BP4	M11	yellow
chr2	235950281	235950481	ENSG00000130147	SH3BP4	M11	yellow
chr19	11216095	11216195	ENSG00000130164	LDLR	M11	yellow
chr19	11558953	11559053	ENSG00000130175	PRKCSH	M11	yellow
chr19	11557086	11557186	ENSG00000130175	PRKCSH	M11	yellow
chr8	21826993	21827143	ENSG00000130227	XPO7	M11	yellow
chr8	21859722	21859822	ENSG00000130227	XPO7	M11	yellow
chr8	21860695	21860795	ENSG00000130227	XPO7	M11	yellow
chr8	21845294	21845394	ENSG00000130227	XPO7	M11	yellow
chr19	17666652	17666802	ENSG00000130309	COLGALT1	M11	yellow
chr19	17691509	17691659	ENSG00000130309	COLGALT1	M11	yellow
chr19	17693135	17693385	ENSG00000130309	COLGALT1	M11	yellow
chr6	158322929	158323079	ENSG00000130340	SNX9	M11	yellow
chr19	6270639	6270739	ENSG00000130382	MLLT1	M11	yellow
chr19	6213736	6213836	ENSG00000130382	MLLT1	M11	yellow
chr19	6216465	6216565	ENSG00000130382	MLLT1	M11	yellow
chr22	50962346	50962546	ENSG00000130489	SCO2	M11	yellow
chr22	50962496	50962646	ENSG00000130489	SCO2	M11	yellow
chr22	50962596	50962746	ENSG00000130489	SCO2	M11	yellow
chr2	1647139	1647289	ENSG00000130508	PXDN	M11	yellow
chr2	1665843	1665993	ENSG00000130508	PXDN	M11	yellow
chr2	1669985	1670185	ENSG00000130508	PXDN	M11	yellow
chr2	1636508	1636608	ENSG00000130508	PXDN	M11	yellow
chr19	18391112	18391312	ENSG00000130522	JUND	M11	yellow
chr9	138713634	138713734	ENSG00000130559	CAMSAP1	M11	yellow
chr9	138713934	138714234	ENSG00000130559	CAMSAP1	M11	yellow
chr20	60869690	60869840	ENSG00000130703	OSBPL2	M11	yellow
chr9	134353130	134353230	ENSG00000130723	PRRC2B	M11	yellow
chr9	134371976	134372126	ENSG00000130723	PRRC2B	M11	yellow
chr9	134372176	134372276	ENSG00000130723	PRRC2B	M11	yellow
chr9	134334650	134334750	ENSG00000130723	PRRC2B	M11	yellow
chr19	59066189	59066289	ENSG00000130724	CHMP2A	M11	yellow
chr19	59070089	59070239	ENSG00000130725	UBE2M	M11	yellow
chr19	59055823	59056023	ENSG00000130726	TRIM28	M11	yellow
chr19	59056173	59056473	ENSG00000130726	TRIM28	M11	yellow
chr19	11039055	11039155	ENSG00000130733	YIPF2	M11	yellow
chr19	11038573	11038673	ENSG00000130733	YIPF2	M11	yellow
chr19	47551664	47551764	ENSG00000130748	TMEM160	M11	yellow
chr19	47570693	47570993	ENSG00000130749	ZC3H4	M11	yellow
chr19	47570943	47571043	ENSG00000130749	ZC3H4	M11	yellow
chr1	3712875	3712975	ENSG00000130764	LRRC47	M11	yellow
chr1	3701650	3701800	ENSG00000130764	LRRC47	M11	yellow
chr1	28586087	28586237	ENSG00000130766	SESN2	M11	yellow
chr1	28598184	28598384	ENSG00000130766	SESN2	M11	yellow
chr1	28562619	28562819	ENSG00000130770	ATPIF1	M11	yellow
chr12	123346752	123346852	ENSG00000130787	HIP1R	M11	yellow
chr19	10249114	10249314	ENSG00000130816	DNMT1	M11	yellow
chr19	10250851	10250951	ENSG00000130816	DNMT1	M11	yellow
chrX	47058201	47058301	ENSG00000130985	UBA1	M11	yellow
chrX	47060292	47060392	ENSG00000130985	UBA1	M11	yellow
chr6	151561608	151561758	ENSG00000131016	AKAP12	M11	yellow
chr6	151672145	151672295	ENSG00000131016	AKAP12	M11	yellow
chr20	34843549	34843799	ENSG00000131043	AAR2	M11	yellow
chr1	40525005	40525155	ENSG00000131236	CAP1	M11	yellow
chr1	40537171	40537271	ENSG00000131236	CAP1	M11	yellow
chr1	40558069	40558219	ENSG00000131238	PPT1	M11	yellow
chr1	40562786	40562886	ENSG00000131238	PPT1	M11	yellow
chr1	40539278	40539428	ENSG00000131238	PPT1	M11	yellow
chr3	14485131	14485231	ENSG00000131389	SLC6A6	M11	yellow
chr3	14485231	14485381	ENSG00000131389	SLC6A6	M11	yellow
chr3	14529474	14529624	ENSG00000131389	SLC6A6	M11	yellow
chr3	14487274	14487374	ENSG00000131389	SLC6A6	M11	yellow
chr5	180219890	180220140	ENSG00000131446	MGAT1	M11	yellow
chr5	180218540	180218640	ENSG00000131446	MGAT1	M11	yellow
chr17	40762540	40762640	ENSG00000131462	TUBG1	M11	yellow
chr17	40068722	40068822	ENSG00000131473	ACLY	M11	yellow
chr5	140026890	140026990	ENSG00000131495	NDUFA2	M11	yellow
chr5	139781498	139781798	ENSG00000131503	ANKHD1	M11	yellow
chr5	139884353	139884553	ENSG00000131503	ANKHD1	M11	yellow
chr5	139928968	139929068	ENSG00000131503	ANKHD1	M11	yellow
chr5	140998364	140998464	ENSG00000131504	DIAPH1	M11	yellow
chr5	140895282	140895382	ENSG00000131504	DIAPH1	M11	yellow
chr16	3074227	3074327	ENSG00000131652	THOC6	M11	yellow
chr5	71491692	71491892	ENSG00000131711	MAP1B	M11	yellow
chr1	146724277	146724427	ENSG00000131778	CHD1L	M11	yellow
chr1	145517272	145517372	ENSG00000131779	PEX11B	M11	yellow
chr1	145578061	145578361	ENSG00000131788	PIAS3	M11	yellow
chrX	19362110	19362260	ENSG00000131828	PDHA1	M11	yellow
chrX	19367429	19367529	ENSG00000131828	PDHA1	M11	yellow
chrX	19372608	19372708	ENSG00000131828	PDHA1	M11	yellow
chr17	18133254	18133354	ENSG00000131899	LLGL1	M11	yellow
chr17	18141769	18141869	ENSG00000131899	LLGL1	M11	yellow
chr19	14628950	14629200	ENSG00000132002	DNAJB1	M11	yellow
chr19	14626031	14626131	ENSG00000132002	DNAJB1	M11	yellow
chr19	14065151	14065251	ENSG00000132017	DCAF15	M11	yellow
chr19	14020635	14020785	ENSG00000132024	CC2D1A	M11	yellow
chr3	47888762	47888862	ENSG00000132153	DHX30	M11	yellow
chr3	47888921	47889021	ENSG00000132153	DHX30	M11	yellow
chr3	47889958	47890058	ENSG00000132153	DHX30	M11	yellow
chr3	47890781	47890881	ENSG00000132153	DHX30	M11	yellow
chr3	47868836	47868986	ENSG00000132153	DHX30	M11	yellow
chr11	6501485	6501585	ENSG00000132254	ARFIP2	M11	yellow
chr11	6503274	6503574	ENSG00000132286	TIMM10B	M11	yellow
chr2	86406655	86406755	ENSG00000132305	IMMT	M11	yellow
chr2	86408421	86408521	ENSG00000132305	IMMT	M11	yellow
chr17	2600062	2600162	ENSG00000132361	CLUH	M11	yellow
chr3	128126911	128127061	ENSG00000132394	EEFSEC	M11	yellow
chr4	7026830	7027030	ENSG00000132405	TBC1D14	M11	yellow
chr4	74043096	74043246	ENSG00000132466	ANKRD17	M11	yellow
chr4	74124292	74124392	ENSG00000132466	ANKRD17	M11	yellow
chr17	73819345	73819445	ENSG00000132478	UNK	M11	yellow
chr17	73812850	73813000	ENSG00000132478	UNK	M11	yellow
chr17	73816000	73816200	ENSG00000132478	UNK	M11	yellow
chr17	73818607	73818707	ENSG00000132478	UNK	M11	yellow
chr17	7752863	7752963	ENSG00000132510	KDM6B	M11	yellow
chr17	7218206	7218456	ENSG00000132522	GPS2	M11	yellow
chr17	27183281	27183381	ENSG00000132591	ERAL1	M11	yellow
chr16	70698822	70698922	ENSG00000132613	MTSS1L	M11	yellow
chr16	70699368	70699468	ENSG00000132613	MTSS1L	M11	yellow
chr16	70696256	70696406	ENSG00000132613	MTSS1L	M11	yellow
chr16	70696906	70697006	ENSG00000132613	MTSS1L	M11	yellow
chr20	2820906	2821106	ENSG00000132635	PCED1A	M11	yellow
chr20	5100473	5100623	ENSG00000132646	PCNA	M11	yellow
chr20	3002749	3002849	ENSG00000132670	PTPRA	M11	yellow
chr20	2845843	2845993	ENSG00000132670	PTPRA	M11	yellow
chr1	156642504	156642704	ENSG00000132688	NES	M11	yellow
chr1	156909459	156909709	ENSG00000132694	ARHGEF11	M11	yellow
chr1	160231074	160231174	ENSG00000132716	DCAF8	M11	yellow
chr1	160231906	160232206	ENSG00000132716	DCAF8	M11	yellow
chr20	42825685	42825835	ENSG00000132823	OSER1	M11	yellow
chr20	42825785	42825985	ENSG00000132823	OSER1	M11	yellow
chr20	43138581	43138681	ENSG00000132824	SERINC3	M11	yellow
chr20	43142569	43142719	ENSG00000132824	SERINC3	M11	yellow
chr20	43150553	43150653	ENSG00000132824	SERINC3	M11	yellow
chr20	43128771	43128971	ENSG00000132824	SERINC3	M11	yellow
chr17	8402587	8402737	ENSG00000133026	MYH10	M11	yellow
chr17	10600651	10600751	ENSG00000133028	SCO1	M11	yellow
chr17	17090286	17090436	ENSG00000133030	MPRIP	M11	yellow
chr17	17090836	17090986	ENSG00000133030	MPRIP	M11	yellow
chr17	17094986	17095086	ENSG00000133030	MPRIP	M11	yellow
chr1	205779247	205779447	ENSG00000133065	SLC41A1	M11	yellow
chr1	205780047	205780247	ENSG00000133065	SLC41A1	M11	yellow
chr1	205759720	205759820	ENSG00000133065	SLC41A1	M11	yellow
chr1	205760570	205760720	ENSG00000133065	SLC41A1	M11	yellow
chrX	102841119	102841219	ENSG00000133142	TCEAL4	M11	yellow
chr17	71228224	71228374	ENSG00000133193	FAM104A	M11	yellow
chr19	55785763	55785963	ENSG00000133265	HSPBP1	M11	yellow
chr19	1980847	1980947	ENSG00000133275	CSNK1G2	M11	yellow
chr19	1980947	1981097	ENSG00000133275	CSNK1G2	M11	yellow
chr7	140373952	140374052	ENSG00000133597	ADCK2	M11	yellow
chr11	64577421	64577571	ENSG00000133895	MEN1	M11	yellow
chr8	23198654	23198754	ENSG00000134013	LOXL2	M11	yellow
chr8	23261418	23261618	ENSG00000134013	LOXL2	M11	yellow
chr8	23177447	23177597	ENSG00000134013	LOXL2	M11	yellow
chr18	46287952	46288052	ENSG00000134030	CTIF	M11	yellow
chr18	46385864	46386064	ENSG00000134030	CTIF	M11	yellow
chr18	46190122	46190222	ENSG00000134030	CTIF	M11	yellow
chr5	68462986	68463136	ENSG00000134057	CCNB1	M11	yellow
chr1	109824425	109824525	ENSG00000134222	PSRC1	M11	yellow
chr1	117527401	117527601	ENSG00000134247	PTGFRN	M11	yellow
chr12	49331955	49332255	ENSG00000134287	ARF3	M11	yellow
chr2	9731570	9731670	ENSG00000134308	YWHAQ	M11	yellow
chr18	55274297	55274497	ENSG00000134440	NARS	M11	yellow
chr18	55276588	55276688	ENSG00000134440	NARS	M11	yellow
chr10	5979072	5979222	ENSG00000134452	FBXO18	M11	yellow
chr10	5951171	5951271	ENSG00000134452	FBXO18	M11	yellow
chr11	47259387	47259537	ENSG00000134574	DDB2	M11	yellow
chr11	47269543	47269693	ENSG00000134575	ACP2	M11	yellow
chrX	134166532	134166632	ENSG00000134590	FAM127A	M11	yellow
chr1	31426610	31426860	ENSG00000134644	PUM1	M11	yellow
chr1	31465336	31465436	ENSG00000134644	PUM1	M11	yellow
chr1	31478699	31478899	ENSG00000134644	PUM1	M11	yellow
chr1	31501604	31501754	ENSG00000134644	PUM1	M11	yellow
chr1	31532300	31532400	ENSG00000134644	PUM1	M11	yellow
chr1	38174643	38174743	ENSG00000134690	CDCA8	M11	yellow
chr13	110960206	110960306	ENSG00000134871	COL4A2	M11	yellow
chr13	111156494	111156594	ENSG00000134871	COL4A2	M11	yellow
chr13	111082231	111082331	ENSG00000134871	COL4A2	M11	yellow
chr9	80915517	80915617	ENSG00000135069	PSAT1	M11	yellow
chr9	80932591	80932691	ENSG00000135069	PSAT1	M11	yellow
chr12	112590638	112590738	ENSG00000135148	TRAFD1	M11	yellow
chr6	88411167	88411467	ENSG00000135334	AKIRIN2	M11	yellow
chr6	88411417	88411717	ENSG00000135334	AKIRIN2	M11	yellow
chr11	34152927	34153027	ENSG00000135372	NAT10	M11	yellow
chr11	34073906	34074106	ENSG00000135387	CAPRIN1	M11	yellow
chr11	34118742	34118892	ENSG00000135387	CAPRIN1	M11	yellow
chr11	34098106	34098206	ENSG00000135387	CAPRIN1	M11	yellow
chr12	56222385	56222485	ENSG00000135392	DNAJC14	M11	yellow
chr12	56121034	56121134	ENSG00000135404	CD63	M11	yellow
chr12	56122679	56122829	ENSG00000135404	CD63	M11	yellow
chr12	56110716	56110816	ENSG00000135441	BLOC1S1	M11	yellow
chr12	58142964	58143064	ENSG00000135446	CDK4	M11	yellow
chr12	58145957	58146107	ENSG00000135446	CDK4	M11	yellow
chr12	51566083	51566233	ENSG00000135457	TFCP2	M11	yellow
chr12	54674526	54674626	ENSG00000135486	HNRNPA1	M11	yellow
chr12	54675169	54675369	ENSG00000135486	HNRNPA1	M11	yellow
chr12	52369148	52369298	ENSG00000135503	ACVR1B	M11	yellow
chr12	52388368	52388518	ENSG00000135503	ACVR1B	M11	yellow
chr12	58088488	58088588	ENSG00000135506	OS9	M11	yellow
chr2	73455183	73455483	ENSG00000135617	PRADC1	M11	yellow
chr2	73450163	73450263	ENSG00000135632	SMYD5	M11	yellow
chr12	65139438	65139538	ENSG00000135677	GNS	M11	yellow
chr12	65152864	65152964	ENSG00000135677	GNS	M11	yellow
chr16	84693326	84693526	ENSG00000135686	KLHL36	M11	yellow
chr16	66770027	66770177	ENSG00000135720	DYNC1LI2	M11	yellow
chr16	66785175	66785275	ENSG00000135720	DYNC1LI2	M11	yellow
chr16	67270459	67270659	ENSG00000135723	FHOD1	M11	yellow
chr1	182845631	182845731	ENSG00000135829	DHX9	M11	yellow
chr1	182852654	182852804	ENSG00000135829	DHX9	M11	yellow
chr1	179984983	179985083	ENSG00000135837	CEP350	M11	yellow
chr1	180471429	180471729	ENSG00000135847	ACBD6	M11	yellow
chr1	183095304	183095404	ENSG00000135862	LAMC1	M11	yellow
chr2	224822220	224822370	ENSG00000135900	MRPL44	M11	yellow
chr2	231738131	231738231	ENSG00000135916	ITM2C	M11	yellow
chr2	231743322	231743422	ENSG00000135916	ITM2C	M11	yellow
chr2	220144538	220144638	ENSG00000135924	DNAJB2	M11	yellow
chr2	220150653	220150753	ENSG00000135924	DNAJB2	M11	yellow
chr2	96930925	96931025	ENSG00000135956	TMEM127	M11	yellow
chr2	96931125	96931275	ENSG00000135956	TMEM127	M11	yellow
chr2	105924270	105924420	ENSG00000135966	TGFBRAP1	M11	yellow
chr2	105924520	105924620	ENSG00000135966	TGFBRAP1	M11	yellow
chr2	105654590	105654690	ENSG00000135972	MRPS9	M11	yellow
chr12	106641146	106641246	ENSG00000136026	CKAP4	M11	yellow
chr12	106641446	106641746	ENSG00000136026	CKAP4	M11	yellow
chr12	108079608	108079758	ENSG00000136045	PWP1	M11	yellow
chr3	58090806	58090906	ENSG00000136068	FLNB	M11	yellow
chr3	58097875	58097975	ENSG00000136068	FLNB	M11	yellow
chr3	58107167	58107267	ENSG00000136068	FLNB	M11	yellow
chr3	58124008	58124108	ENSG00000136068	FLNB	M11	yellow
chr3	58124108	58124208	ENSG00000136068	FLNB	M11	yellow
chr3	58155466	58155566	ENSG00000136068	FLNB	M11	yellow
chr13	75886873	75887023	ENSG00000136111	TBC1D4	M11	yellow
chr7	29976171	29976271	ENSG00000136193	SCRN1	M11	yellow
chr7	30008524	30008724	ENSG00000136193	SCRN1	M11	yellow
chr7	30029257	30029357	ENSG00000136193	SCRN1	M11	yellow
chr7	29962718	29962868	ENSG00000136193	SCRN1	M11	yellow
chr7	29962868	29963018	ENSG00000136193	SCRN1	M11	yellow
chr7	2472297	2472397	ENSG00000136213	CHST12	M11	yellow
chr7	6523597	6523797	ENSG00000136240	KDELR2	M11	yellow
chr7	44613231	44613381	ENSG00000136271	DDX56	M11	yellow
chr7	2686486	2686586	ENSG00000136295	TTYH3	M11	yellow
chr7	2687101	2687201	ENSG00000136295	TTYH3	M11	yellow
chr7	2692458	2692558	ENSG00000136295	TTYH3	M11	yellow
chr7	2695725	2695825	ENSG00000136295	TTYH3	M11	yellow
chr17	43185136	43185436	ENSG00000136448	NMT1	M11	yellow
chr17	56084517	56084617	ENSG00000136450	SRSF1	M11	yellow
chr17	61678330	61678580	ENSG00000136463	TACO1	M11	yellow
chr17	61668311	61668511	ENSG00000136485	DCAF7	M11	yellow
chr17	61669211	61669361	ENSG00000136485	DCAF7	M11	yellow
chr17	61657235	61657335	ENSG00000136485	DCAF7	M11	yellow
chr17	61666361	61666561	ENSG00000136485	DCAF7	M11	yellow
chr1	220213526	220213626	ENSG00000136628	EPRS	M11	yellow
chr1	220219684	220219834	ENSG00000136628	EPRS	M11	yellow
chr1	220156101	220156201	ENSG00000136628	EPRS	M11	yellow
chr1	220156530	220156680	ENSG00000136628	EPRS	M11	yellow
chr1	215768747	215768847	ENSG00000136636	KCTD3	M11	yellow
chr2	128735558	128735658	ENSG00000136715	SAP130	M11	yellow
chr2	131104278	131104578	ENSG00000136718	IMP4	M11	yellow
chr2	128848873	128849023	ENSG00000136731	UGGT1	M11	yellow
chr2	128855002	128855102	ENSG00000136731	UGGT1	M11	yellow
chr2	128947740	128947840	ENSG00000136731	UGGT1	M11	yellow
chr2	128951240	128951440	ENSG00000136731	UGGT1	M11	yellow
chr9	131678374	131678524	ENSG00000136802	LRRC8A	M11	yellow
chr9	131678524	131678824	ENSG00000136802	LRRC8A	M11	yellow
chr9	131221845	131221945	ENSG00000136811	ODF2	M11	yellow
chr9	114128851	114128951	ENSG00000136813	KIAA0368	M11	yellow
chr9	132572670	132572770	ENSG00000136816	TOR1B	M11	yellow
chr9	130269417	130269567	ENSG00000136830	FAM129B	M11	yellow
chr9	130453753	130453853	ENSG00000136854	STXBP1	M11	yellow
chr9	123151496	123151596	ENSG00000136861	CDK5RAP2	M11	yellow
chr9	123298649	123298749	ENSG00000136861	CDK5RAP2	M11	yellow
chr9	123165083	123165283	ENSG00000136861	CDK5RAP2	M11	yellow
chr9	132630333	132630483	ENSG00000136878	USP20	M11	yellow
chr9	100756912	100757062	ENSG00000136938	ANP32B	M11	yellow
chr8	128750693	128750793	ENSG00000136997	MYC	M11	yellow
chr9	6014542	6014642	ENSG00000137040	RANBP6	M11	yellow
chr9	37486749	37486849	ENSG00000137054	POLR1E	M11	yellow
chr9	35706496	35706596	ENSG00000137076	TLN1	M11	yellow
chr9	35711591	35711691	ENSG00000137076	TLN1	M11	yellow
chr9	35714235	35714335	ENSG00000137076	TLN1	M11	yellow
chr9	38396486	38396636	ENSG00000137124	ALDH1B1	M11	yellow
chr6	42897287	42897437	ENSG00000137161	CNPY3	M11	yellow
chr6	37403399	37403549	ENSG00000137200	CMTR1	M11	yellow
chr6	37411774	37411874	ENSG00000137200	CMTR1	M11	yellow
chr6	43483776	43483876	ENSG00000137207	YIPF3	M11	yellow
chr6	44102306	44102456	ENSG00000137216	TMEM63B	M11	yellow
chr6	44122928	44123078	ENSG00000137216	TMEM63B	M11	yellow
chr6	3155858	3155958	ENSG00000137267	TUBB2A	M11	yellow
chr6	3156277	3156377	ENSG00000137267	TUBB2A	M11	yellow
chr6	3157640	3157740	ENSG00000137267	TUBB2A	M11	yellow
chr6	3113836	3113986	ENSG00000137275	RIPK1	M11	yellow
chr6	36953628	36953878	ENSG00000137409	MTCH1	M11	yellow
chr6	36937291	36937391	ENSG00000137409	MTCH1	M11	yellow
chr6	36938331	36938431	ENSG00000137409	MTCH1	M11	yellow
chr11	71720313	71720463	ENSG00000137497	NUMA1	M11	yellow
chr11	71746947	71747047	ENSG00000137497	NUMA1	M11	yellow
chr8	55047819	55047969	ENSG00000137547	MRPL15	M11	yellow
chr8	59483470	59483570	ENSG00000137575	SDCBP	M11	yellow
chr11	102962794	102962894	ENSG00000137692	DCUN1D5	M11	yellow
chr15	41625091	41625291	ENSG00000137804	NUSAP1	M11	yellow
chr15	41648286	41648386	ENSG00000137804	NUSAP1	M11	yellow
chr15	41763369	41763519	ENSG00000137815	RTF1	M11	yellow
chr2	25095488	25095588	ENSG00000138031	ADCY3	M11	yellow
chr2	25053577	25053677	ENSG00000138031	ADCY3	M11	yellow
chr2	25057712	25057812	ENSG00000138031	ADCY3	M11	yellow
chr2	25043172	25043422	ENSG00000138092	CENPO	M11	yellow
chr10	94366021	94366171	ENSG00000138160	KIF11	M11	yellow
chr10	51579127	51579327	ENSG00000138293	NCOA4	M11	yellow
chr16	1794182	1794282	ENSG00000138834	MAPK8IP3	M11	yellow
chr22	24943933	24944033	ENSG00000138867	GUCD1	M11	yellow
chr22	24944884	24944984	ENSG00000138867	GUCD1	M11	yellow
chr22	31601274	31601424	ENSG00000138942	RNF185	M11	yellow
chr12	32908479	32908679	ENSG00000139131	YARS2	M11	yellow
chr12	7260940	7261090	ENSG00000139178	C1RL	M11	yellow
chr13	30085096	30085196	ENSG00000139514	SLC7A1	M11	yellow
chr12	56577907	56578007	ENSG00000139613	SMARCC2	M11	yellow
chr12	56577957	56578057	ENSG00000139613	SMARCC2	M11	yellow
chr12	56561893	56561993	ENSG00000139613	SMARCC2	M11	yellow
chr12	56536068	56536218	ENSG00000139641	ESYT1	M11	yellow
chr12	56522189	56522489	ENSG00000139641	ESYT1	M11	yellow
chr12	56522439	56522539	ENSG00000139641	ESYT1	M11	yellow
chr12	56525532	56525632	ENSG00000139641	ESYT1	M11	yellow
chr12	56636640	56636790	ENSG00000139645	ANKRD52	M11	yellow
chr12	56639260	56639410	ENSG00000139645	ANKRD52	M11	yellow
chr12	122257359	122257659	ENSG00000139718	SETD1B	M11	yellow
chr12	122260395	122260495	ENSG00000139718	SETD1B	M11	yellow
chr12	122252011	122252111	ENSG00000139718	SETD1B	M11	yellow
chr13	113873308	113873408	ENSG00000139842	CUL4A	M11	yellow
chr13	113884005	113884105	ENSG00000139842	CUL4A	M11	yellow
chr13	113884155	113884455	ENSG00000139842	CUL4A	M11	yellow
chr15	23033327	23033427	ENSG00000140157	NIPA2	M11	yellow
chr15	23034093	23034343	ENSG00000140157	NIPA2	M11	yellow
chr15	44097189	44097289	ENSG00000140259	MFAP1	M11	yellow
chr15	40750649	40750749	ENSG00000140320	BAHD1	M11	yellow
chr15	40759639	40759739	ENSG00000140320	BAHD1	M11	yellow
chr15	40759739	40759889	ENSG00000140320	BAHD1	M11	yellow
chr15	75660413	75660513	ENSG00000140400	MAN2C1	M11	yellow
chr15	75128806	75128906	ENSG00000140474	ULK3	M11	yellow
chr15	89876326	89876626	ENSG00000140521	POLG	M11	yellow
chr15	89877903	89878003	ENSG00000140521	POLG	M11	yellow
chr15	89870492	89870592	ENSG00000140521	POLG	M11	yellow
chr15	90624341	90624491	ENSG00000140548	ZNF710	M11	yellow
chr15	91488221	91488321	ENSG00000140553	UNC45A	M11	yellow
chr15	90931549	90931649	ENSG00000140575	IQGAP1	M11	yellow
chr15	91009500	91009600	ENSG00000140575	IQGAP1	M11	yellow
chr15	91025428	91025528	ENSG00000140575	IQGAP1	M11	yellow
chr16	4862176	4862276	ENSG00000140632	GLYR1	M11	yellow
chr16	4863737	4863837	ENSG00000140632	GLYR1	M11	yellow
chr16	4864537	4864637	ENSG00000140632	GLYR1	M11	yellow
chr16	31519394	31519494	ENSG00000140688	C16orf58	M11	yellow
chr16	22358156	22358456	ENSG00000140743	CDR2	M11	yellow
chr16	72137844	72138044	ENSG00000140829	DHX38	M11	yellow
chr16	72141593	72141693	ENSG00000140829	DHX38	M11	yellow
chr16	87441351	87441451	ENSG00000140948	ZCCHC14	M11	yellow
chr16	718335	718435	ENSG00000140983	RHOT2	M11	yellow
chr16	718435	718585	ENSG00000140983	RHOT2	M11	yellow
chr16	718585	718785	ENSG00000140983	RHOT2	M11	yellow
chr16	721859	721959	ENSG00000140983	RHOT2	M11	yellow
chr16	90021576	90021676	ENSG00000140995	DEF8	M11	yellow
chr17	15971257	15971457	ENSG00000141027	NCOR1	M11	yellow
chr17	17174271	17174371	ENSG00000141030	COPS3	M11	yellow
chr17	17179348	17179498	ENSG00000141030	COPS3	M11	yellow
chr17	2268188	2268288	ENSG00000141258	SGSM2	M11	yellow
chr17	45918009	45918209	ENSG00000141295	SCRN2	M11	yellow
chr17	57754464	57754564	ENSG00000141367	CLTC	M11	yellow
chr18	33709063	33709263	ENSG00000141424	SLC39A6	M11	yellow
chr17	4607207	4607357	ENSG00000141456	PELP1	M11	yellow
chr17	4736732	4736982	ENSG00000141503	MINK1	M11	yellow
chr17	4795950	4796050	ENSG00000141503	MINK1	M11	yellow
chr17	4781611	4781711	ENSG00000141503	MINK1	M11	yellow
chr17	4793741	4793941	ENSG00000141503	MINK1	M11	yellow
chr17	7579799	7579949	ENSG00000141510	TP53	M11	yellow
chr17	79828511	79828611	ENSG00000141522	ARHGDIA	M11	yellow
chr17	79827491	79827591	ENSG00000141522	ARHGDIA	M11	yellow
chr17	80684708	80684858	ENSG00000141560	FN3KRP	M11	yellow
chr17	80685408	80685508	ENSG00000141560	FN3KRP	M11	yellow
chr17	80560478	80560728	ENSG00000141568	FOXK2	M11	yellow
chr17	73888091	73888291	ENSG00000141569	TRIM65	M11	yellow
chr17	80588796	80588896	ENSG00000141580	WDR45B	M11	yellow
chr17	80601824	80601924	ENSG00000141580	WDR45B	M11	yellow
chr18	47801969	47802069	ENSG00000141644	MBD1	M11	yellow
chr18	47800605	47800705	ENSG00000141644	MBD1	M11	yellow
chr17	39992289	39992389	ENSG00000141698	NT5C3B	M11	yellow
chr17	40733380	40733580	ENSG00000141699	FAM134C	M11	yellow
chr17	38600101	38600251	ENSG00000141753	IGFBP4	M11	yellow
chr19	15358017	15358167	ENSG00000141867	BRD4	M11	yellow
chr19	15350469	15350669	ENSG00000141867	BRD4	M11	yellow
chr19	2732771	2733071	ENSG00000141873	SLC39A3	M11	yellow
chr19	3381709	3381809	ENSG00000141905	NFIC	M11	yellow
chr19	3463999	3464299	ENSG00000141905	NFIC	M11	yellow
chr19	3464249	3464499	ENSG00000141905	NFIC	M11	yellow
chr19	3382059	3382209	ENSG00000141905	NFIC	M11	yellow
chr19	3456547	3456647	ENSG00000141905	NFIC	M11	yellow
chr19	4365478	4365578	ENSG00000141985	SH3GL1	M11	yellow
chr19	5789494	5789694	ENSG00000141994	DUS3L	M11	yellow
chr19	41829749	41830049	ENSG00000142039	CCDC97	M11	yellow
chr21	47552267	47552367	ENSG00000142173	COL6A2	M11	yellow
chr21	27425551	27425751	ENSG00000142192	APP	M11	yellow
chr21	27484345	27484495	ENSG00000142192	APP	M11	yellow
chr21	33721612	33721712	ENSG00000142207	URB1	M11	yellow
chr21	33723062	33723162	ENSG00000142207	URB1	M11	yellow
chr19	56632540	56632640	ENSG00000142409	ZNF787	M11	yellow
chr19	11040039	11040339	ENSG00000142444	C19orf52	M11	yellow
chr17	4700732	4700832	ENSG00000142507	PSMB6	M11	yellow
chr19	50000429	50000579	ENSG00000142534	RPS11	M11	yellow
chr19	49993106	49993206	ENSG00000142541	RPL13A	M11	yellow
chr1	8420171	8420271	ENSG00000142599	RERE	M11	yellow
chr1	8413606	8413706	ENSG00000142599	RERE	M11	yellow
chr1	16455978	16456078	ENSG00000142627	EPHA2	M11	yellow
chr1	15755788	15755888	ENSG00000142634	EFHD2	M11	yellow
chr1	10596269	10596369	ENSG00000142655	PEX14	M11	yellow
chr1	10690187	10690487	ENSG00000142655	PEX14	M11	yellow
chr1	36787931	36788031	ENSG00000142694	EVA1B	M11	yellow
chr1	27633476	27633576	ENSG00000142784	WDTC1	M11	yellow
chr1	27632676	27632976	ENSG00000142784	WDTC1	M11	yellow
chr1	27633276	27633426	ENSG00000142784	WDTC1	M11	yellow
chr1	22155875	22156025	ENSG00000142798	HSPG2	M11	yellow
chr1	86046593	86046693	ENSG00000142871	CYR61	M11	yellow
chr1	43996646	43996796	ENSG00000142949	PTPRF	M11	yellow
chr1	44057482	44057632	ENSG00000142949	PTPRF	M11	yellow
chr1	44084768	44084868	ENSG00000142949	PTPRF	M11	yellow
chr1	44054401	44054651	ENSG00000142949	PTPRF	M11	yellow
chr1	168148270	168148420	ENSG00000143155	TIPRL	M11	yellow
chr1	166823424	166823624	ENSG00000143157	POGK	M11	yellow
chr1	166818174	166818474	ENSG00000143157	POGK	M11	yellow
chr1	166819324	166819624	ENSG00000143157	POGK	M11	yellow
chr1	161072076	161072176	ENSG00000143256	PFDN2	M11	yellow
chr1	161087741	161087841	ENSG00000143256	PFDN2	M11	yellow
chr1	156714899	156714999	ENSG00000143321	HDGF	M11	yellow
chr1	151262153	151262303	ENSG00000143373	ZNF687	M11	yellow
chr1	150471077	150471177	ENSG00000143374	TARS2	M11	yellow
chr1	150917443	150917593	ENSG00000143379	SETDB1	M11	yellow
chr1	151317203	151317303	ENSG00000143390	RFX5	M11	yellow
chr1	151316206	151316306	ENSG00000143390	RFX5	M11	yellow
chr1	151288848	151288998	ENSG00000143393	PI4KB	M11	yellow
chr1	151298697	151298797	ENSG00000143393	PI4KB	M11	yellow
chr1	151299746	151299846	ENSG00000143393	PI4KB	M11	yellow
chr1	151214587	151214687	ENSG00000143398	PIP5K1A	M11	yellow
chr1	151214687	151214787	ENSG00000143398	PIP5K1A	M11	yellow
chr1	151220438	151220588	ENSG00000143398	PIP5K1A	M11	yellow
chr1	151209183	151209283	ENSG00000143398	PIP5K1A	M11	yellow
chr1	150192066	150192166	ENSG00000143401	ANP32E	M11	yellow
chr1	150941393	150941643	ENSG00000143418	CERS2	M11	yellow
chr1	150601889	150602039	ENSG00000143420	ENSA	M11	yellow
chr1	150595126	150595276	ENSG00000143420	ENSA	M11	yellow
chr1	151735492	151735642	ENSG00000143436	MRPL9	M11	yellow
chr1	151735802	151735952	ENSG00000143436	MRPL9	M11	yellow
chr1	151377499	151377599	ENSG00000143442	POGZ	M11	yellow
chr1	151380625	151380725	ENSG00000143442	POGZ	M11	yellow
chr1	206784650	206784750	ENSG00000143486	EIF2D	M11	yellow
chr1	223968050	223968150	ENSG00000143514	TP53BP2	M11	yellow
chr1	223981054	223981154	ENSG00000143514	TP53BP2	M11	yellow
chr1	154322165	154322315	ENSG00000143515	ATP8B2	M11	yellow
chr1	153949418	153949518	ENSG00000143543	JTB	M11	yellow
chr1	153949745	153950045	ENSG00000143543	JTB	M11	yellow
chr1	153958642	153958792	ENSG00000143545	RAB13	M11	yellow
chr1	154234067	154234167	ENSG00000143569	UBAP2L	M11	yellow
chr1	154235678	154235878	ENSG00000143569	UBAP2L	M11	yellow
chr1	154215705	154215805	ENSG00000143569	UBAP2L	M11	yellow
chr1	154223666	154223816	ENSG00000143569	UBAP2L	M11	yellow
chr1	153934695	153934845	ENSG00000143570	SLC39A1	M11	yellow
chr1	153935004	153935254	ENSG00000143570	SLC39A1	M11	yellow
chr1	154245136	154245286	ENSG00000143575	HAX1	M11	yellow
chr1	154245793	154245893	ENSG00000143575	HAX1	M11	yellow
chr1	154192817	154192967	ENSG00000143612	C1orf43	M11	yellow
chr1	153635180	153635280	ENSG00000143621	ILF2	M11	yellow
chr1	230417048	230417148	ENSG00000143641	GALNT2	M11	yellow
chr1	224380683	224380783	ENSG00000143753	DEGS1	M11	yellow
chr2	10942624	10942774	ENSG00000143870	PDIA6	M11	yellow
chr2	10952803	10952903	ENSG00000143870	PDIA6	M11	yellow
chr2	96932019	96932269	ENSG00000144021	CIAO1	M11	yellow
chr2	96933027	96933177	ENSG00000144021	CIAO1	M11	yellow
chr2	96947622	96947722	ENSG00000144028	SNRNP200	M11	yellow
chr2	96948872	96949122	ENSG00000144028	SNRNP200	M11	yellow
chr2	121036190	121036390	ENSG00000144118	RALB	M11	yellow
chr2	113403533	113403733	ENSG00000144136	SLC20A1	M11	yellow
chr2	136499388	136499588	ENSG00000144224	UBXN4	M11	yellow
chr2	136505780	136505980	ENSG00000144224	UBXN4	M11	yellow
chr2	128605539	128605689	ENSG00000144231	POLR2D	M11	yellow
chr2	128620853	128620953	ENSG00000144233	AMMECR1L	M11	yellow
chr2	128621703	128621853	ENSG00000144233	AMMECR1L	M11	yellow
chr2	198363447	198363597	ENSG00000144381	HSPD1	M11	yellow
chr2	220043685	220043785	ENSG00000144567	FAM134A	M11	yellow
chr2	220045389	220045489	ENSG00000144567	FAM134A	M11	yellow
chr2	219266239	219266389	ENSG00000144579	CTDSP1	M11	yellow
chr3	43121523	43121673	ENSG00000144647	POMGNT2	M11	yellow
chr3	37367728	37367828	ENSG00000144674	GOLGA4	M11	yellow
chr3	12966080	12966180	ENSG00000144711	IQSEC1	M11	yellow
chr3	12939568	12939668	ENSG00000144711	IQSEC1	M11	yellow
chr3	12942225	12942375	ENSG00000144711	IQSEC1	M11	yellow
chr12	56708684	56708784	ENSG00000144785	RP11-977G19.10	M11	yellow
chr12	56708963	56709063	ENSG00000144785	RP11-977G19.10	M11	yellow
chr4	4288245	4288345	ENSG00000145220	LYAR	M11	yellow
chr5	16685846	16685946	ENSG00000145555	MYO10	M11	yellow
chr5	16694529	16694629	ENSG00000145555	MYO10	M11	yellow
chr5	86564554	86564654	ENSG00000145715	RASA1	M11	yellow
chr5	72798362	72798462	ENSG00000145741	BTF3	M11	yellow
chr5	173043202	173043452	ENSG00000145919	BOD1	M11	yellow
chr5	140081590	140081740	ENSG00000146007	ZMAT2	M11	yellow
chr5	176966005	176966155	ENSG00000146067	FAM193B	M11	yellow
chr1	35824525	35824625	ENSG00000146463	ZMYM4	M11	yellow
chr1	35851042	35851142	ENSG00000146463	ZMYM4	M11	yellow
chr7	6647990	6648090	ENSG00000146576	C7orf26	M11	yellow
chr7	56119472	56119722	ENSG00000146731	CCT6A	M11	yellow
chr7	56128499	56128599	ENSG00000146731	CCT6A	M11	yellow
chr7	56130705	56130855	ENSG00000146731	CCT6A	M11	yellow
chr7	56128057	56128157	ENSG00000146731	CCT6A	M11	yellow
chr7	100278679	100278779	ENSG00000146830	GIGYF1	M11	yellow
chrX	64936679	64936779	ENSG00000147065	MSN	M11	yellow
chrX	70470281	70470581	ENSG00000147130	ZMYM3	M11	yellow
chrX	70472688	70472988	ENSG00000147130	ZMYM3	M11	yellow
chrX	70766266	70766366	ENSG00000147162	OGT	M11	yellow
chrX	135961175	135961325	ENSG00000147274	RBMX	M11	yellow
chrX	152853626	152853876	ENSG00000147382	FAM58A	M11	yellow
chrX	152018808	152018908	ENSG00000147383	NSDHL	M11	yellow
chrX	151998145	151998295	ENSG00000147400	CETN2	M11	yellow
chr8	23104218	23104518	ENSG00000147457	CHMP7	M11	yellow
chr8	23106722	23106822	ENSG00000147457	CHMP7	M11	yellow
chr8	98656456	98656756	ENSG00000147649	MTDH	M11	yellow
chr8	98656706	98657006	ENSG00000147649	MTDH	M11	yellow
chr9	4722505	4722655	ENSG00000147853	AK3	M11	yellow
chr9	4740936	4741086	ENSG00000147853	AK3	M11	yellow
chr9	34637497	34637747	ENSG00000147955	SIGMAR1	M11	yellow
chr9	136234134	136234384	ENSG00000148248	SURF4	M11	yellow
chr9	136213361	136213561	ENSG00000148297	MED22	M11	yellow
chr9	136209309	136209409	ENSG00000148297	MED22	M11	yellow
chr9	135917473	135917573	ENSG00000148308	GTF3C5	M11	yellow
chr9	135917573	135917673	ENSG00000148308	GTF3C5	M11	yellow
chr9	132399220	132399370	ENSG00000148331	ASB6	M11	yellow
chr9	132399520	132399670	ENSG00000148331	ASB6	M11	yellow
chr9	130889717	130889817	ENSG00000148334	PTGES2	M11	yellow
chr9	130952607	130952707	ENSG00000148337	CIZ1	M11	yellow
chr9	131804660	131804760	ENSG00000148343	FAM73B	M11	yellow
chr9	130265452	130265552	ENSG00000148356	LRSAM1	M11	yellow
chr9	132837914	132838064	ENSG00000148358	GPR107	M11	yellow
chr9	132900603	132900753	ENSG00000148358	GPR107	M11	yellow
chr9	132901903	132902003	ENSG00000148358	GPR107	M11	yellow
chr9	132902003	132902153	ENSG00000148358	GPR107	M11	yellow
chr9	139887119	139887219	ENSG00000148362	C9orf142	M11	yellow
chr9	139348560	139348660	ENSG00000148396	SEC16A	M11	yellow
chr9	139358871	139358971	ENSG00000148396	SEC16A	M11	yellow
chr9	139368500	139368800	ENSG00000148396	SEC16A	M11	yellow
chr9	139371700	139371800	ENSG00000148396	SEC16A	M11	yellow
chr9	139340096	139340196	ENSG00000148396	SEC16A	M11	yellow
chr9	139396199	139396299	ENSG00000148400	NOTCH1	M11	yellow
chr9	138905709	138905809	ENSG00000148411	NACC2	M11	yellow
chr10	15255541	15255641	ENSG00000148468	FAM171A1	M11	yellow
chr10	16858971	16859121	ENSG00000148484	RSU1	M11	yellow
chr10	79741961	79742061	ENSG00000148606	POLR3A	M11	yellow
chr10	88834307	88834407	ENSG00000148672	GLUD1	M11	yellow
chr10	129913191	129913341	ENSG00000148773	MKI67	M11	yellow
chr10	129896872	129897072	ENSG00000148773	MKI67	M11	yellow
chr10	135207747	135207897	ENSG00000148824	MTG1	M11	yellow
chr10	135209216	135209316	ENSG00000148824	MTG1	M11	yellow
chr10	103898956	103899056	ENSG00000148840	PPRC1	M11	yellow
chr10	105172972	105173072	ENSG00000148843	PDCD11	M11	yellow
chr11	10327176	10327276	ENSG00000148926	ADM	M11	yellow
chr11	10327276	10327376	ENSG00000148926	ADM	M11	yellow
chr11	62346032	62346332	ENSG00000149016	TUT1	M11	yellow
chr11	57070132	57070232	ENSG00000149115	TNKS1BP1	M11	yellow
chr11	47186097	47186247	ENSG00000149182	ARFGAP2	M11	yellow
chr11	47496937	47497037	ENSG00000149187	CELF1	M11	yellow
chr11	118926500	118926600	ENSG00000149428	HYOU1	M11	yellow
chr11	118915499	118915599	ENSG00000149428	HYOU1	M11	yellow
chr11	118916099	118916199	ENSG00000149428	HYOU1	M11	yellow
chr20	18142713	18142813	ENSG00000149474	CSRP2BP	M11	yellow
chr20	18143070	18143270	ENSG00000149474	CSRP2BP	M11	yellow
chr20	18143370	18143470	ENSG00000149474	CSRP2BP	M11	yellow
chr11	62368894	62369194	ENSG00000149480	MTA2	M11	yellow
chr11	62361185	62361285	ENSG00000149480	MTA2	M11	yellow
chr11	62378758	62378858	ENSG00000149499	EML3	M11	yellow
chr11	62378896	62379046	ENSG00000149499	EML3	M11	yellow
chr11	61905303	61905403	ENSG00000149503	INCENP	M11	yellow
chr11	125442352	125442502	ENSG00000149547	EI24	M11	yellow
chr20	31315699	31315849	ENSG00000149600	COMMD7	M11	yellow
chr20	35414744	35415044	ENSG00000149639	SOGA1	M11	yellow
chr20	35443578	35443678	ENSG00000149639	SOGA1	M11	yellow
chr20	35443978	35444078	ENSG00000149639	SOGA1	M11	yellow
chr20	35444228	35444528	ENSG00000149639	SOGA1	M11	yellow
chr20	35407444	35407544	ENSG00000149639	SOGA1	M11	yellow
chr20	35457449	35457549	ENSG00000149639	SOGA1	M11	yellow
chr20	60701431	60701531	ENSG00000149657	LSM14B	M11	yellow
chr11	63995012	63995162	ENSG00000149761	NUDT22	M11	yellow
chr11	63996652	63996802	ENSG00000149761	NUDT22	M11	yellow
chr11	64030218	64030318	ENSG00000149782	PLCB3	M11	yellow
chr11	65088614	65088914	ENSG00000149798	CDC42EP2	M11	yellow
chr16	29985261	29985561	ENSG00000149930	TAOK2	M11	yellow
chr16	29998335	29998485	ENSG00000149930	TAOK2	M11	yellow
chr16	29985511	29985611	ENSG00000149930	TAOK2	M11	yellow
chr13	114145459	114145559	ENSG00000150403	TMCO3	M11	yellow
chr13	21555604	21555704	ENSG00000150457	LATS2	M11	yellow
chr13	21562819	21562969	ENSG00000150457	LATS2	M11	yellow
chr10	129183103	129183203	ENSG00000150760	DOCK1	M11	yellow
chr10	129249595	129249895	ENSG00000150760	DOCK1	M11	yellow
chr10	128830500	128830600	ENSG00000150760	DOCK1	M11	yellow
chr12	125432220	125432370	ENSG00000150990	DHX37	M11	yellow
chr12	125449475	125449575	ENSG00000150990	DHX37	M11	yellow
chr12	113826263	113826363	ENSG00000151176	PLBD2	M11	yellow
chr11	44129232	44129332	ENSG00000151348	EXT2	M11	yellow
chr10	11990367	11990467	ENSG00000151461	UPF2	M11	yellow
chr11	134121073	134121223	ENSG00000151500	THYN1	M11	yellow
chr11	134116187	134116337	ENSG00000151502	VPS26B	M11	yellow
chr13	23912364	23912564	ENSG00000151835	SACS	M11	yellow
chr13	23904314	23904614	ENSG00000151835	SACS	M11	yellow
chr13	23928857	23929157	ENSG00000151835	SACS	M11	yellow
chr13	23929157	23929307	ENSG00000151835	SACS	M11	yellow
chr13	23929557	23929857	ENSG00000151835	SACS	M11	yellow
chr13	23904814	23905114	ENSG00000151835	SACS	M11	yellow
chr10	121356295	121356395	ENSG00000151923	TIAL1	M11	yellow
chr10	121411181	121411281	ENSG00000151929	BAG3	M11	yellow
chr10	121431966	121432066	ENSG00000151929	BAG3	M11	yellow
chr2	131805698	131805798	ENSG00000152102	FAM168B	M11	yellow
chr2	131840149	131840249	ENSG00000152102	FAM168B	M11	yellow
chr2	131850786	131850886	ENSG00000152102	FAM168B	M11	yellow
chr2	135209619	135209719	ENSG00000152127	MGAT5	M11	yellow
chr13	79190875	79190975	ENSG00000152193	RNF219	M11	yellow
chr2	85554630	85554830	ENSG00000152291	TGOLN2	M11	yellow
chr6	121767977	121768177	ENSG00000152661	GJA1	M11	yellow
chr6	144747472	144747622	ENSG00000152818	UTRN	M11	yellow
chr6	144812064	144812264	ENSG00000152818	UTRN	M11	yellow
chr6	145072941	145073091	ENSG00000152818	UTRN	M11	yellow
chr2	109382092	109382392	ENSG00000153201	RANBP2	M11	yellow
chr2	109383242	109383392	ENSG00000153201	RANBP2	M11	yellow
chr8	131130406	131130506	ENSG00000153317	ASAP1	M11	yellow
chr8	131092147	131092247	ENSG00000153317	ASAP1	M11	yellow
chr5	1474674	1474824	ENSG00000153395	LPCAT1	M11	yellow
chr5	1501575	1501725	ENSG00000153395	LPCAT1	M11	yellow
chr5	1462487	1462587	ENSG00000153395	LPCAT1	M11	yellow
chr5	1462537	1462737	ENSG00000153395	LPCAT1	M11	yellow
chr5	1462737	1462837	ENSG00000153395	LPCAT1	M11	yellow
chr16	4664643	4664743	ENSG00000153443	UBALD1	M11	yellow
chr2	88991361	88991511	ENSG00000153574	RPIA	M11	yellow
chr16	85009086	85009186	ENSG00000153786	ZDHHC7	M11	yellow
chr2	230705537	230705687	ENSG00000153827	TRIP12	M11	yellow
chr2	230643591	230643741	ENSG00000153827	TRIP12	M11	yellow
chr4	41259681	41259781	ENSG00000154277	UCHL1	M11	yellow
chr1	222801066	222801216	ENSG00000154305	MIA3	M11	yellow
chr1	222802766	222803066	ENSG00000154305	MIA3	M11	yellow
chr10	124915173	124915273	ENSG00000154473	BUB3	M11	yellow
chr3	14187096	14187196	ENSG00000154767	XPC	M11	yellow
chr3	14187246	14187396	ENSG00000154767	XPC	M11	yellow
chr3	14188789	14188889	ENSG00000154767	XPC	M11	yellow
chr18	47810273	47810373	ENSG00000154832	CXXC1	M11	yellow
chr6	111280374	111280474	ENSG00000155115	GTF3C6	M11	yellow
chr10	99240701	99240801	ENSG00000155229	MMS19	M11	yellow
chr10	99433687	99433787	ENSG00000155252	PI4K2A	M11	yellow
chr10	99474130	99474280	ENSG00000155254	MARVELD1	M11	yellow
chr1	113231499	113231649	ENSG00000155363	MOV10	M11	yellow
chr1	113232461	113232661	ENSG00000155363	MOV10	M11	yellow
chr14	23236456	23236606	ENSG00000155463	OXA1L	M11	yellow
chr5	154169884	154169984	ENSG00000155506	LARP1	M11	yellow
chr7	135258401	135258551	ENSG00000155561	NUP205	M11	yellow
chr7	135262593	135262743	ENSG00000155561	NUP205	M11	yellow
chr7	148718108	148718258	ENSG00000155660	PDIA4	M11	yellow
chr7	148725412	148725612	ENSG00000155660	PDIA4	M11	yellow
chr9	104309730	104309830	ENSG00000155827	RNF20	M11	yellow
chr21	30445826	30445976	ENSG00000156261	CCT8	M11	yellow
chr21	33068881	33068981	ENSG00000156304	SCAF4	M11	yellow
chr21	33104075	33104225	ENSG00000156304	SCAF4	M11	yellow
chr10	71103682	71103782	ENSG00000156515	HK1	M11	yellow
chr11	57471285	57471585	ENSG00000156603	MED19	M11	yellow
chr11	57479534	57479634	ENSG00000156603	MED19	M11	yellow
chr15	40453323	40453473	ENSG00000156970	BUB1B	M11	yellow
chr15	40498584	40498684	ENSG00000156970	BUB1B	M11	yellow
chr15	40509817	40509917	ENSG00000156970	BUB1B	M11	yellow
chr3	186502141	186502291	ENSG00000156976	EIF4A2	M11	yellow
chr3	186502291	186502391	ENSG00000156976	EIF4A2	M11	yellow
chr3	10321554	10321804	ENSG00000157014	TATDN2	M11	yellow
chr3	10291128	10291328	ENSG00000157014	TATDN2	M11	yellow
chr16	70414437	70414537	ENSG00000157350	ST3GAL2	M11	yellow
chr15	59397376	59397526	ENSG00000157456	CCNB2	M11	yellow
chr15	59428862	59429062	ENSG00000157483	MYO1E	M11	yellow
chr21	40191426	40191576	ENSG00000157557	ETS2	M11	yellow
chr21	40194647	40194947	ENSG00000157557	ETS2	M11	yellow
chr17	79268722	79268822	ENSG00000157637	SLC38A10	M11	yellow
chr9	112931778	112931878	ENSG00000157654	PALM2-AKAP2	M11	yellow
chr9	112900106	112900206	ENSG00000157654	PALM2-AKAP2	M11	yellow
chr9	116811230	116811330	ENSG00000157657	ZNF618	M11	yellow
chr9	116811730	116812030	ENSG00000157657	ZNF618	M11	yellow
chr9	116811980	116812280	ENSG00000157657	ZNF618	M11	yellow
chr2	153484812	153484912	ENSG00000157827	FMNL2	M11	yellow
chr12	121441674	121441774	ENSG00000157895	C12orf43	M11	yellow
chr1	2323316	2323416	ENSG00000157916	RER1	M11	yellow
chr1	2335973	2336123	ENSG00000157916	RER1	M11	yellow
chr1	2240365	2240465	ENSG00000157933	SKI	M11	yellow
chr11	6704327	6704477	ENSG00000158042	MRPL17	M11	yellow
chr1	3545172	3545272	ENSG00000158109	TPRG1L	M11	yellow
chr1	27734779	27734879	ENSG00000158195	WASF2	M11	yellow
chr1	27731279	27731579	ENSG00000158195	WASF2	M11	yellow
chr1	27732629	27732729	ENSG00000158195	WASF2	M11	yellow
chr1	27733179	27733279	ENSG00000158195	WASF2	M11	yellow
chr20	48253877	48253977	ENSG00000158470	B4GALT5	M11	yellow
chr1	204380669	204380869	ENSG00000158615	PPP1R15B	M11	yellow
chr8	41478661	41478961	ENSG00000158669	AGPAT6	M11	yellow
chr16	88763002	88763102	ENSG00000158717	RNF166	M11	yellow
chr1	19981866	19981966	ENSG00000158747	NBL1	M11	yellow
chr1	161009240	161009340	ENSG00000158773	USF1	M11	yellow
chr16	89805869	89805969	ENSG00000158805	ZNF276	M11	yellow
chr1	20964534	20964684	ENSG00000158828	PINK1	M11	yellow
chr1	161176196	161176396	ENSG00000158864	NDUFS2	M11	yellow
chr8	22476329	22476429	ENSG00000158941	CCAR2	M11	yellow
chr21	34923731	34924031	ENSG00000159140	SON	M11	yellow
chr21	34923981	34924281	ENSG00000159140	SON	M11	yellow
chr21	34924231	34924331	ENSG00000159140	SON	M11	yellow
chr21	34923331	34923631	ENSG00000159140	SON	M11	yellow
chr17	47005825	47005975	ENSG00000159202	UBE2Z	M11	yellow
chr21	37442338	37442638	ENSG00000159228	CBR1	M11	yellow
chr12	6875740	6875840	ENSG00000159335	PTMS	M11	yellow
chr1	151373156	151373306	ENSG00000159377	PSMB4	M11	yellow
chr16	56396313	56396413	ENSG00000159461	AMFR	M11	yellow
chr16	56397832	56397982	ENSG00000159461	AMFR	M11	yellow
chr1	47130927	47131077	ENSG00000159658	EFCAB14	M11	yellow
chr1	47184074	47184224	ENSG00000159658	EFCAB14	M11	yellow
chr1	47184174	47184374	ENSG00000159658	EFCAB14	M11	yellow
chr1	47144130	47144230	ENSG00000159658	EFCAB14	M11	yellow
chr16	67942882	67942982	ENSG00000159792	PSKH1	M11	yellow
chr16	67961727	67962027	ENSG00000159792	PSKH1	M11	yellow
chr7	143078622	143078722	ENSG00000159840	ZYX	M11	yellow
[truncated: 27,174 more rows]
