# Supplementary material for: Integrative network analysis identifies cell-specific trans regulators of m6A
Source: Nucleic Acids Res. 2020 Jan 8;48(4):1715–29. doi: 10.1093/nar/gkz1206 (PMC7038928; doi:10.1093/nar/gkz1206)
Supplement: gkz1206_Supplemental_Files [file gkz1206_supplemental_files.zip › Supplementary Table 4.xlsx]

## Sheet: Sheet3
Supplementary Table 4: Significant correlations between RBPs and modules.
#sig (FDR<0.2) correlations between RBP and module
RBP	module	P value	Enriched for clip target	Enriched for motif
AATF	ME14	0.000127122	NA	NA
AATF	ME25	0.00163601	NA	NA
AATF	ME35	0.0014058	NA	NA
ACIN1	ME3	0.0178659	NA	NA
ACIN1	ME14	0.00222939	NA	NA
ACO1	ME33	0.00145889	NA	NA
ACO1	ME40	0.0141634	NA	NA
ACTN1	ME33	0.00972499	NA	NA
ADAR	ME14	0.0136111	NO	NA
ADAR	ME22	0.0057114	NO	NA
ADAT1	ME11	0.0112956	NA	NA
ADAT1	ME13	0.00157902	NA	NA
ADAT1	ME14	0.00010743	NA	NA
ADAT1	ME25	0.00792426	NA	NA
ADD1	ME11	0.00293994	NA	NA
ADD1	ME14	0.0124958	NA	NA
ADD1	ME32	0.0144568	NA	NA
AGO4	ME7	0.0116032	NA	NA
AHNAK	ME12	1.39e-05	NA	NA
AHNAK	ME14	0.000381631	NA	NA
AHNAK	ME25	3.64e-05	NA	NA
AHNAK	ME31	0.0118153	NA	NA
AHNAK	ME35	0.00350869	NA	NA
AHNAK2	ME5	0.00244036	NA	NA
AHNAK2	ME12	0.0162508	NA	NA
AHNAK2	ME16	0.00366815	NA	NA
AHNAK2	ME33	0.000421945	NA	NA
AKAP1	ME14	0.011888	NA	NA
AKAP8	ME14	0.00153326	NA	NA
AKAP8	ME25	0.0167631	NA	NA
AKAP8	ME31	0.0112494	NA	NA
AKAP8L	ME3	0.0040069	NO	NA
AKAP8L	ME11	0.00117521	NO	NA
AKAP8L	ME14	0.000497647	YES	NA
AKAP8L	ME25	0.00969444	NO	NA
AKAP8L	ME31	0.011124	NO	NA
AKAP8L	ME32	0.00748423	NO	NA
ALDOA	ME12	0.0139314	NA	NA
ALDOA	ME14	0.00482705	NA	NA
ALDOA	ME25	0.00389566	NA	NA
ALKBH1	ME14	0.0139515	NA	NA
ALKBH5	ME14	0.0183111	NO	NA
ALKBH5	ME21	0.0149484	NO	NA
ALKBH8	ME14	0.00410978	NA	NA
ALKBH8	ME25	0.0133611	NA	NA
ALKBH8	ME31	0.0026604	NA	NA
ANKRD17	ME25	0.0092412	NA	NA
ANP32A	ME20	0.015966	NA	NA
ANXA1	ME12	0.0107513	NA	NA
ANXA1	ME27	0.0080301	NA	NA
ANXA1	ME28	0.00553724	NA	NA
ANXA11	ME5	0.0139121	NA	NA
ANXA11	ME23	0.0136146	NA	NA
ANXA11	ME29	0.0156939	NA	NA
ANXA2	ME12	0.0176962	NA	NA
ANXA2	ME33	0.00556286	NA	NA
APOBEC3B	ME6	0.0144933	NA	NA
APOBEC3B	ME14	0.0073755	NA	NA
APOBEC3B	ME25	0.0152341	NA	NA
APOBEC3F	ME14	0.0016882	NA	NA
APOBEC3F	ME21	0.0101793	NA	NA
APOBEC3H	ME9	0.0164963	NA	NA
APOBEC3H	ME41	0.000846489	NA	NA
AQR	ME18	0.00315801	NA	NA
ARCN1	ME11	0.0101958	NA	NA
ARCN1	ME14	0.00525142	NA	NA
ARCN1	ME25	0.00356439	NA	NA
ARF1	ME11	0.00384898	NA	NA
ARF1	ME13	0.00755401	NA	NA
ARF1	ME14	0.000193287	NA	NA
ARF1	ME25	0.00420201	NA	NA
ARHGEF28	ME12	0.00304011	NA	NA
ARHGEF28	ME33	0.00197574	NA	NA
ARHGEF28	ME37	0.0142792	NA	NA
ARID5A	ME14	0.000998686	NA	NA
ARID5A	ME31	0.000357333	NA	NA
AUH	ME14	0.000634024	NO	NA
AUH	ME31	0.0118864	NO	NA
BAZ2A	ME14	0.00613745	NA	NA
BAZ2A	ME25	0.013603	NA	NA
BICC1	ME37	0.00821716	NA	NA
BMS1	ME16	0.00237362	NA	NA
BMS1	ME37	0.00324752	NA	NA
BOP1	ME21	0.0146322	NA	NA
BRCA1	ME31	0.0104897	NA	NA
BST2	ME33	0.00358179	NA	NA
BST2	ME37	0.0135983	NA	NA
BTF3	ME3	0.0092896	NA	NA
BUD13	ME14	0.00104351	YES	NA
BUD13	ME31	0.0115829	NO	NA
C11orf68	ME14	0.00330541	NA	NA
C11orf68	ME21	0.0150718	NA	NA
C14orf93	ME14	0.0172584	NA	NA
C14orf93	ME31	0.00216707	NA	NA
C7orf50	ME14	0.00770157	NA	NA
C7orf50	ME21	0.00299753	NA	NA
C7orf50	ME31	0.0150919	NA	NA
CALR	ME9	0.000450784	NA	NA
CALR	ME11	4.05e-05	NA	NA
CALR	ME14	0.000342065	NA	NA
CALR	ME26	0.00609869	NA	NA
CAPRIN1	ME13	0.0183668	YES	NA
CAPRIN2	ME11	0.0111575	NA	NA
CARHSP1	ME24	0.0150117	NA	NA
CARHSP1	ME28	0.0159718	NA	NA
CARM1	ME10	0.0128462	NA	NA
CARS	ME14	0.016311	NA	NA
CARS	ME21	0.017747	NA	NA
CBX4	ME12	0.0125102	NA	NA
CBX4	ME14	0.0041091	NA	NA
CBX4	ME21	0.013775	NA	NA
CBX4	ME31	0.00534681	NA	NA
CBX6	ME21	0.00297779	NA	NA
CBX8	ME7	0.0126509	NA	NA
CBX8	ME14	0.00974271	NA	NA
CBX8	ME25	0.017685	NA	NA
CBX8	ME31	0.000137987	NA	NA
CCAR1	ME3	0.0033487	NA	NA
CCAR1	ME22	0.00834606	NA	NA
CCDC124	ME14	0.00984087	NA	NA
CCDC86	ME11	0.0139034	NA	NA
CCDC86	ME13	0.0181155	NA	NA
CCDC86	ME14	0.00221987	NA	NA
CCDC86	ME16	0.0144963	NA	NA
CCNT2	ME5	0.00914492	NA	NA
CCNT2	ME16	0.0177688	NA	NA
CCNT2	ME19	0.00617347	NA	NA
CD3EAP	ME6	0.00946066	NA	NA
CD3EAP	ME7	0.00213558	NA	NA
CD3EAP	ME31	0.0020336	NA	NA
CDC42EP4	ME11	0.00498191	NA	NA
CDC42EP4	ME14	0.00354762	NA	NA
CDK13	ME11	0.00935277	NA	NA
CDK13	ME13	0.00266084	NA	NA
CDK13	ME14	0.000598668	NA	NA
CDK13	ME25	0.00240131	NA	NA
CDK13	ME31	0.00440221	NA	NA
CDKN2AIP	ME7	0.00262903	NA	NA
CELF2	ME29	0.0118203	NA	NA
CELF2	ME33	0.00673071	NA	NA
CELF2	ME37	0.0149744	NA	NA
CELF5	ME28	1.7e-05	NA	NA
CHCHD1	ME22	0.00767072	NA	NA
CHD2	ME3	0.0052306	NA	NA
CHD2	ME14	0.00041028	NA	NA
CHD2	ME25	0.00249069	NA	NA
CHD3	ME12	0.00263783	NA	NA
CHTOP	ME14	0.0149713	NA	NA
CKAP4	ME19	0.00550498	NA	NA
CKAP4	ME33	0.000299133	NA	NA
CKAP4	ME37	0.00791523	NA	NA
CMSS1	ME14	0.00298396	NA	NA
CMSS1	ME25	0.0183221	NA	NA
CMSS1	ME31	0.00788166	NA	NA
CNBP	ME8	0.0037947	NO	NA
CNOT4	ME4	0.0153949	NA	NO
CNOT4	ME22	0.00885314	NA	NO
CNOT4	ME32	0.015892	NA	NO
CNOT7	ME15	0.0174453	NA	NA
CNOT8	ME14	0.0176141	NA	NA
CNP	ME40	0.00206371	NA	NA
CNP	ME41	0.0161996	NA	NA
COA6	ME14	0.00291718	NA	NA
CORO1A	ME31	0.000875127	NA	NA
CORO1A	ME33	0.0050052	NA	NA
CORO1A	ME37	0.0021174	NA	NA
CORO1A	ME40	0.010427	NA	NA
CPNE3	ME37	0.00812804	NA	NA
CPSF3	ME22	0.0116807	NA	NA
CPSF7	ME3	0.00282649	NA	NA
CPSF7	ME14	0.00178348	NA	NA
CPSF7	ME31	0.0052057	NA	NA
CRKL	ME14	0.005758	NA	NA
CRKL	ME31	0.0177973	NA	NA
CSDC2	ME21	0.00193563	NA	NA
CSRP1	ME12	0.0148415	NA	NA
CSTF1	ME14	0.00158084	NA	NA
CSTF2T	ME14	0.0156432	YES	NA
CSTF3	ME14	0.0102402	NA	NA
CSTF3	ME21	0.00232073	NA	NA
CTU1	ME21	0.000337376	NA	NA
CTU2	ME22	0.00615721	NA	NA
CWC15	ME32	0.0136826	NA	NA
CWC22	ME3	0.0159767	NA	NA
CWC22	ME14	0.00703101	NA	NA
CWC22	ME25	0.014189	NA	NA
CWC22	ME31	0.0147162	NA	NA
CYFIP1	ME8	0.0172211	NA	NA
CYFIP1	ME33	0.00268876	NA	NA
CYFIP2	ME10	0.00343757	NA	NA
DAP3	ME39	0.0125901	NA	NA
DARS	ME3	0.0152443	NA	NA
DARS	ME33	0.00427492	NA	NA
DBR1	ME25	0.0121477	NA	NA
DCP1A	ME3	0.0102085	NA	NA
DCP1A	ME25	0.0137111	NA	NA
DCP1A	ME31	0.0054692	NA	NA
DCP2	ME3	0.0180621	NA	NA
DCP2	ME14	0.000800527	NA	NA
DCP2	ME25	0.0149935	NA	NA
DDX1	ME14	0.0178356	NA	NA
DDX1	ME31	0.00647071	NA	NA
DDX12P	ME31	0.0154127	NA	NA
DDX17	ME3	0.00404518	NA	NA
DDX17	ME6	0.016064	NA	NA
DDX17	ME20	0.0148421	NA	NA
DDX17	ME22	0.0162915	NA	NA
DDX17	ME37	0.0131773	NA	NA
DDX19B	ME14	0.00151515	NA	NA
DDX19B	ME25	0.0122149	NA	NA
DDX19B	ME31	0.0150426	NA	NA
DDX19B	ME32	0.0123158	NA	NA
DDX23	ME14	0.00505081	NA	NA
DDX24	ME14	0.00638661	YES	NA
DDX24	ME32	0.00689934	NO	NA
DDX25	ME12	0.00575305	NA	NA
DDX25	ME28	0.00314132	NA	NA
DDX39A	ME7	0.0161295	NA	NA
DDX39A	ME13	0.0182664	NA	NA
DDX50	ME34	0.0130934	NA	NA
DDX54	ME19	0.0166644	NO	NA
DDX55	ME31	0.0139626	YES	NA
DDX59	ME7	0.00530324	NO	NA
DDX59	ME11	0.0115228	NO	NA
DDX59	ME13	0.0043268	NO	NA
DDX59	ME14	3.02e-05	NO	NA
DDX59	ME25	0.00227798	NO	NA
DDX59	ME31	0.00412989	NO	NA
DDX59	ME32	0.0157788	NO	NA
DDX60L	ME10	0.00516457	NA	NA
DEK	ME9	0.0119592	NA	NA
DEK	ME11	0.00204962	NA	NA
DEK	ME13	0.00968907	NA	NA
DEK	ME14	0.00738181	NA	NA
DGCR8	ME21	0.0138292	NO	NA
DHX15	ME3	0.00734148	NA	NA
DHX15	ME20	0.017568	NA	NA
DHX15	ME22	0.00361087	NA	NA
DHX32	ME40	0.003705	NA	NA
DHX38	ME29	0.0117089	NA	NA
DHX58	ME6	0.00936016	NA	NA
DHX58	ME14	0.012442	NA	NA
DIAPH1	ME7	0.00851153	NA	NA
DIAPH1	ME14	0.005878	NA	NA
DIAPH1	ME25	0.00316701	NA	NA
DIAPH1	ME31	0.00442372	NA	NA
DIDO1	ME11	0.00804517	NA	NA
DIDO1	ME14	0.000351853	NA	NA
DIDO1	ME25	0.0122103	NA	NA
DIMT1	ME11	0.00485326	NA	NA
DIMT1	ME13	0.0110523	NA	NA
DIMT1	ME14	0.000161306	NA	NA
DIS3L2	ME14	0.0159664	NA	NA
DNAJC17	ME14	0.00128167	NA	NA
DNAJC17	ME31	0.00717195	NA	NA
DTD1	ME11	0.00831422	NA	NA
DTD1	ME14	0.000548007	NA	NA
DTD1	ME31	0.00637027	NA	NA
DUSP11	ME14	0.000570562	NA	NA
DUSP11	ME25	0.0033336	NA	NA
DUSP11	ME31	0.00339407	NA	NA
DUSP14	ME21	0.0109726	NA	NA
DYNC1H1	ME8	0.0148505	NA	NA
DYNC1H1	ME33	0.000337015	NA	NA
DYNC1LI1	ME14	0.00732402	NA	NA
EDC3	ME25	0.0151034	NA	NA
EDF1	ME14	0.00185002	NA	NA
EEF1D	ME21	0.0105184	NA	NA
EEFSEC	ME14	0.0102467	NA	NA
EEFSEC	ME25	0.011675	NA	NA
EEFSEC	ME31	0.00460457	NA	NA
EFCAB5	ME14	0.0145531	NA	NA
EFTUD2	ME21	0.0032749	NO	NA
EIF1	ME3	0.0113872	NA	NA
EIF1	ME7	0.0167548	NA	NA
EIF1	ME31	0.000468943	NA	NA
EIF1AD	ME14	0.00040611	NA	NA
EIF1AD	ME25	0.0132108	NA	NA
EIF1AD	ME31	0.0154441	NA	NA
EIF1B	ME28	0.00751022	NA	NA
EIF2B2	ME14	0.0101588	NA	NA
EIF2B5	ME7	0.00669182	NA	NA
EIF2B5	ME25	0.0170428	NA	NA
EIF2B5	ME31	0.00371379	NA	NA
EIF2D	ME14	0.00243074	NA	NA
EIF2D	ME25	0.00121584	NA	NA
EIF2D	ME31	0.0174343	NA	NA
EIF2D	ME35	0.00700176	NA	NA
EIF2S2	ME14	0.00254136	NA	NA
EIF2S3L	ME7	0.00389257	NA	NA
EIF2S3L	ME13	0.00744946	NA	NA
EIF2S3L	ME14	0.000300278	NA	NA
EIF2S3L	ME25	0.00116784	NA	NA
EIF2S3L	ME31	0.00604992	NA	NA
EIF2S3L	ME35	0.0135551	NA	NA
EIF3A	ME14	0.00236985	NO	NA
EIF3A	ME25	0.00595518	NO	NA
EIF3A	ME35	0.00257283	NO	NA
EIF3C	ME7	0.00107431	NA	NA
EIF3C	ME11	0.00310377	NA	NA
EIF3C	ME12	0.00995107	NA	NA
EIF3C	ME13	0.00801111	NA	NA
EIF3C	ME14	1.08e-05	NA	NA
EIF3C	ME17	0.0125704	NA	NA
EIF3C	ME25	3.45e-05	NA	NA
EIF3C	ME31	0.000130168	NA	NA
EIF3CL	ME14	0.00182067	NA	NA
EIF3F	ME4	0.00269922	NA	NA
EIF3F	ME25	0.00860057	NA	NA
EIF3F	ME27	0.0103292	NA	NA
EIF3F	ME28	0.0159764	NA	NA
EIF3F	ME31	0.00326008	NA	NA
EIF3J	ME25	0.0150652	NA	NA
EIF3J	ME32	0.0111517	NA	NA
EIF3J	ME35	0.016724	NA	NA
EIF3L	ME33	0.0169813	NA	NA
EIF3L	ME40	0.0119017	NA	NA
EIF3M	ME21	0.00308774	NA	NA
EIF4A3	ME31	0.00781922	NO	NA
EIF4E	ME9	0.00127479	NA	NA
EIF4E	ME11	0.0104258	NA	NA
EIF4E	ME15	0.00925601	NA	NA
EIF4E	ME38	0.0027595	NA	NA
EIF4G1	ME12	0.0176132	NA	NA
EIF4G1	ME29	0.00576887	NA	NA
EIF4G1	ME33	0.00925014	NA	NA
EIF4G3	ME9	0.0178601	NA	NA
EIF4H	ME3	0.00720752	NA	NA
EIF4H	ME14	0.00813756	NA	NA
EIF5	ME14	0.00470699	NA	NA
EIF5A	ME24	0.016367	NA	NA
EIF5A	ME29	0.015512	NA	NA
EIF5A2	ME12	0.0171557	NA	NA
EIF5B	ME29	0.0127178	NA	NA
ELAVL1	ME14	0.000196353	YES	NA
ELAVL1	ME31	0.0113417	YES	NA
ELAVL2	ME12	0.0131655	NA	NA
EMG1	ME3	0.014304	NA	NA
EMG1	ME6	0.00669767	NA	NA
EMG1	ME11	0.0112929	NA	NA
EMG1	ME14	0.00478895	NA	NA
EMG1	ME25	0.0166935	NA	NA
EMG1	ME31	0.00746976	NA	NA
EP300	ME6	0.0158142	NA	NA
ERAL1	ME14	0.0104663	NA	NA
ERI3	ME11	0.00246525	NA	NA
ERI3	ME14	0.000677054	NA	NA
ESRP1	ME28	0.00137115	NA	NO
ESRP2	ME12	0.0129715	NA	NO
ESRP2	ME28	0.00227531	NA	NO
EWSR1	ME14	0.00906128	NO	NA
EXOSC6	ME14	0.00447462	NA	NA
EXOSC6	ME21	0.000503165	NA	NA
EXOSC8	ME21	0.0101242	NA	NA
EYA1	ME18	0.010054	NA	NA
EYA1	ME30	0.0139743	NA	NA
EZR	ME29	0.00249392	NA	NA
EZR	ME35	0.000554627	NA	NA
FAM103A1	ME9	0.0126431	NA	NA
FAM103A1	ME11	0.00171698	NA	NA
FAM103A1	ME14	0.000695312	NA	NA
FAM120A	ME5	0.0109207	NO	NA
FAM120A	ME12	0.000284157	NO	NA
FAM120A	ME29	0.0155798	NO	NA
FAM120C	ME14	0.000368825	NA	NA
FAM120C	ME31	0.0114209	NA	NA
FAM133B	ME3	0.00989555	NA	NA
FAM133B	ME11	0.00150977	NA	NA
FAM133B	ME13	0.0120227	NA	NA
FAM133B	ME14	3.18e-05	NA	NA
FAM133B	ME25	0.00909692	NA	NA
FAM133B	ME31	0.00672566	NA	NA
FAM32A	ME3	0.0169493	NA	NA
FAM32A	ME11	0.000227472	NA	NA
FAM32A	ME13	0.0115873	NA	NA
FAM32A	ME14	1.32e-06	NA	NA
FAM32A	ME25	0.0027129	NA	NA
FAM32A	ME31	0.00151807	NA	NA
FAM32A	ME32	0.0157853	NA	NA
FAM46A	ME3	0.00844143	NA	NA
FAM46A	ME25	0.013896	NA	NA
FAM46A	ME31	0.00152057	NA	NA
FAM98A	ME16	0.00546851	NA	NA
FAM98A	ME19	0.0105536	NA	NA
FAM98A	ME33	0.00163417	NA	NA
FAM98A	ME37	0.000102842	NA	NA
FARS2	ME11	0.00843937	NA	NA
FARS2	ME13	0.0176418	NA	NA
FARS2	ME14	5.77e-06	NA	NA
FARS2	ME25	0.00101076	NA	NA
FARS2	ME31	0.000623639	NA	NA
FASN	ME19	0.00518333	NA	NA
FASTKD1	ME31	0.010207	NA	NA
FASTKD3	ME7	0.0163541	NA	NA
FBLL1	ME24	0.00825145	NA	NA
FBLL1	ME28	0.00207544	NA	NA
FDPS	ME11	0.000897059	NA	NA
FDPS	ME13	0.00254481	NA	NA
FDPS	ME14	1.92e-05	NA	NA
FDPS	ME25	0.0155714	NA	NA
FLNA	ME29	0.0169201	NA	NA
FLNB	ME33	0.00333435	NA	NA
FLNB	ME37	0.00136351	NA	NA
FNDC3A	ME4	0.0114143	NA	NA
FNDC3A	ME24	0.00188446	NA	NA
FNDC3A	ME28	0.00914809	NA	NA
FRG1	ME3	0.00569437	NA	NA
FRG1	ME11	0.0057214	NA	NA
FRG1	ME14	0.000153909	NA	NA
FRG1	ME25	0.00236732	NA	NA
FRG1	ME31	0.00227973	NA	NA
FSCN1	ME11	0.0113939	NA	NA
FSCN1	ME13	0.0153353	NA	NA
FSCN1	ME19	0.00679581	NA	NA
FTSJ3	ME31	0.00685683	NA	NA
FYTTD1	ME32	0.00994108	NA	NA
GANAB	ME9	0.00756239	NA	NA
GANAB	ME11	0.00382901	NA	NA
GANAB	ME26	0.000194729	NA	NA
GDI2	ME27	0.0136019	NA	NA
GFM2	ME14	0.00813538	NA	NA
GOLGB1	ME4	0.00979392	NA	NA
GOLGB1	ME12	0.00209478	NA	NA
GOLGB1	ME14	0.00686429	NA	NA
GOLGB1	ME25	0.000202226	NA	NA
GOLGB1	ME30	0.0156748	NA	NA
GOLGB1	ME35	0.0141942	NA	NA
GOT2	ME29	0.000547823	NA	NA
GPATCH1	ME3	0.0139062	NA	NA
GPATCH1	ME11	0.00584277	NA	NA
GPATCH1	ME14	5.36e-05	NA	NA
GPATCH1	ME31	0.00600895	NA	NA
GPATCH8	ME14	0.00992855	NA	NA
GPKOW	ME14	0.00530593	YES	NA
GRB2	ME3	0.0166745	NA	NA
GRB2	ME6	0.0103519	NA	NA
GRB2	ME13	0.0174389	NA	NA
GRB2	ME14	9.62e-06	NA	NA
GRB2	ME25	0.000216895	NA	NA
GRB2	ME31	0.00802015	NA	NA
GRB2	ME35	0.0123527	NA	NA
GRB7	ME27	0.00717673	NA	NA
GRB7	ME28	0.01378	NA	NA
GRN	ME7	0.0135985	NA	NA
GRN	ME13	0.0111284	NA	NA
GSPT2	ME11	0.00935027	NA	NA
GSPT2	ME14	0.00291319	NA	NA
GTF2E2	ME14	0.0115529	NA	NA
GTF2F1	ME11	0.00552802	NO	NA
GTF2F1	ME14	0.00211526	YES	NA
GTF2F1	ME25	0.0174488	NO	NA
GTF2H2	ME14	0.00547208	NA	NA
GTPBP1	ME7	0.00173972	NA	NA
GTPBP1	ME13	0.0152827	NA	NA
GTPBP1	ME14	0.00128155	NA	NA
GTPBP1	ME25	0.00924688	NA	NA
GTPBP1	ME31	0.00260928	NA	NA
GTPBP2	ME7	0.005334	NA	NA
GTPBP2	ME8	0.0147943	NA	NA
GTPBP2	ME14	0.00513918	NA	NA
GTPBP2	ME31	0.000580674	NA	NA
HADHB	ME3	0.00958651	NA	NA
HADHB	ME31	0.0114049	NA	NA
HARS2	ME14	0.0176719	NA	NA
HARS2	ME25	0.0127765	NA	NA
HDAC2	ME12	0.00293479	NA	NA
HDAC2	ME21	0.00176138	NA	NA
HDGF	ME11	0.00245509	NA	NA
HDGF	ME13	0.00451875	NA	NA
HDGF	ME14	8.82e-06	NA	NA
HDGF	ME25	0.00155525	NA	NA
HDGF	ME31	0.0141302	NA	NA
HDGF	ME35	0.00710988	NA	NA
HDLBP	ME12	0.00126495	NA	NA
HDLBP	ME29	0.0177737	NA	NA
HDLBP	ME33	4.56e-05	NA	NA
HDLBP	ME37	0.00178192	NA	NA
HEATR6	ME16	0.0173514	NA	NA
HENMT1	ME8	0.0163174	NA	NA
HERC5	ME15	0.00353023	NA	NA
HERC5	ME36	0.00242987	NA	NA
HLA-A	ME14	0.00954154	NA	NA
HLA-A	ME25	0.00349009	NA	NA
HLA-A	ME32	0.0179032	NA	NA
HMGB1	ME3	0.00421383	NA	NA
HMGB1	ME9	0.0118679	NA	NA
HMGB1	ME11	0.00115238	NA	NA
HMGB1	ME14	0.000187711	NA	NA
HMGB1	ME23	0.0154603	NA	NA
HMGB1	ME31	0.00553034	NA	NA
HMGB2	ME3	0.00492393	NA	NA
HMGB2	ME31	0.000605226	NA	NA
HMGN5	ME14	0.0152656	NA	NA
HNRNPA0	ME11	0.00949051	NA	NA
HNRNPA0	ME13	0.00995969	NA	NA
HNRNPA0	ME14	4.55e-05	NA	NA
HNRNPA0	ME21	0.0127934	NA	NA
HNRNPDL	ME31	0.0149487	NA	NA
HNRNPDL	ME33	0.00859481	NA	NA
HNRNPDL	ME37	0.00854592	NA	NA
HNRNPF	ME14	0.000274568	NA	NA
HNRNPLL	ME20	0.0148387	NA	NA
HSP90AA1	ME11	0.0133791	NA	NA
HSP90AA1	ME14	0.0142849	NA	NA
HSP90B1	ME11	0.00058263	NA	NA
HSP90B1	ME14	0.00743721	NA	NA
HSP90B1	ME26	0.0142249	NA	NA
HSPA8	ME11	0.00219171	NA	NA
HSPA8	ME14	0.00515702	NA	NA
HSPB1	ME12	0.0112498	NA	NA
HSPB1	ME14	0.0130743	NA	NA
HSPB1	ME21	0.000627019	NA	NA
HTATSF1	ME14	0.00404295	NA	NA
HTATSF1	ME25	0.0134898	NA	NA
HUWE1	ME29	0.00568486	NA	NA
ICT1	ME14	0.00346767	NA	NA
IFIT1	ME9	0.00656782	NA	NA
IFIT1	ME11	0.0167327	NA	NA
IFIT1	ME23	0.00528464	NA	NA
ILF3	ME14	0.00588546	YES	NA
IMMT	ME3	0.0152829	NA	NA
IMMT	ME14	0.00520806	NA	NA
IMMT	ME25	0.00636285	NA	NA
IMPDH1	ME14	0.00811961	NA	NA
IMPDH1	ME25	0.00874409	NA	NA
IMPDH1	ME31	0.00966556	NA	NA
JAKMIP1	ME10	0.0095647	NA	NA
JUN	ME11	0.00129529	NA	NA
JUN	ME14	0.00122787	NA	NA
JUN	ME21	0.0178997	NA	NA
KDM1A	ME31	0.0177116	NA	NA
KDM2B	ME28	0.0119413	NA	NA
KHNYN	ME9	0.0168157	NA	NA
KHNYN	ME11	0.000868029	NA	NA
KHNYN	ME13	0.000200785	NA	NA
KHNYN	ME14	0.0036763	NA	NA
KIF1C	ME5	0.00558582	NA	NA
KIF1C	ME15	0.011628	NA	NA
KIF1C	ME16	0.00621677	NA	NA
KIF1C	ME19	0.00168279	NA	NA
KIF1C	ME29	0.000736622	NA	NA
KIF1C	ME33	0.00333653	NA	NA
KIF1C	ME37	9.98e-06	NA	NA
KNOP1	ME24	0.0149997	NA	NA
KNOP1	ME28	0.00287117	NA	NA
KRCC1	ME7	0.0172991	NA	NA
KRCC1	ME11	0.0135375	NA	NA
KRCC1	ME14	0.00914688	NA	NA
KRCC1	ME25	0.00552975	NA	NA
KRCC1	ME31	0.0109098	NA	NA
KRCC1	ME32	0.000988537	NA	NA
KRR1	ME40	0.00922988	NA	NA
KRT18	ME31	0.00860232	NA	NA
KRT18	ME37	0.00758459	NA	NA
L1TD1	ME28	4.88e-05	NA	NA
LARP6	ME21	0.00553035	NA	NA
LARP6	ME29	0.00872178	NA	NA
LGALS1	ME12	0.00516729	NA	NA
LGALS1	ME28	0.00512387	NA	NA
LIN28A	ME12	0.00576112	NA	NO
LIN28A	ME28	0.000169028	NA	NO
LLPH	ME7	0.00292406	NA	NA
LLPH	ME11	0.00981026	NA	NA
LLPH	ME13	0.00584066	NA	NA
LLPH	ME14	0.000146657	NA	NA
LLPH	ME25	0.00429181	NA	NA
LLPH	ME31	0.00398866	NA	NA
LRRC47	ME11	0.00820788	NA	NA
LRRC47	ME24	0.00978242	NA	NA
LRRC59	ME11	0.00514502	NA	NA
LRRC59	ME16	0.00128839	NA	NA
LRRC59	ME33	0.00442682	NA	NA
LRRC59	ME41	0.0130387	NA	NA
LRRFIP1	ME13	0.0124335	NA	NA
LRRFIP1	ME14	0.00654482	NA	NA
LRRFIP1	ME25	0.0119103	NA	NA
LRRFIP1	ME35	0.00966082	NA	NA
LSM10	ME14	0.00570652	NA	NA
LSM11	ME7	0.0135889	NO	NA
LSM11	ME14	0.00214459	YES	NA
LSM11	ME25	0.00171334	NO	NA
LSM11	ME31	0.00271078	YES	NA
LSM6	ME21	0.0173616	NA	NA
LSM7	ME12	0.0128578	NA	NA
LUC7L3	ME3	0.0080299	NA	NA
LUC7L3	ME31	0.0122611	NA	NA
MANF	ME11	0.00416643	NA	NA
MANF	ME26	0.0100708	NA	NA
MAP4	ME12	0.00877538	NA	NA
MAP4	ME14	0.00792357	NA	NA
MAP4	ME25	0.0032508	NA	NA
MAP4	ME29	0.0172462	NA	NA
MAPKBP1	ME4	0.00927935	NA	NA
MAPRE1	ME11	0.00921279	NA	NA
MAPRE1	ME14	0.00485218	NA	NA
MBD2	ME21	0.0133468	NA	NA
MBD2	ME35	0.00372497	NA	NA
MBNL1	ME12	0.00858134	NA	NO
MBNL1	ME28	0.00237766	NA	NO
MBNL2	ME12	0.00235116	NO	NA
MBNL2	ME28	0.0111867	NO	NA
MBNL2	ME33	0.00496209	NO	NA
MCAT	ME20	0.0124367	NA	NA
MCAT	ME38	0.00353892	NA	NA
MECP2	ME11	0.00627288	NA	NA
MECP2	ME14	1.62e-05	NA	NA
MECP2	ME25	0.0022814	NA	NA
MECP2	ME31	0.00325585	NA	NA
MEPCE	ME14	0.000188187	NA	NA
MEPCE	ME25	0.00959346	NA	NA
MEPCE	ME31	0.001227	NA	NA
MEX3C	ME11	0.00655476	NA	NA
MEX3C	ME14	0.00016362	NA	NA
MEX3C	ME25	0.00707274	NA	NA
MEX3D	ME19	0.0116328	NA	NA
MEX3D	ME21	0.0117793	NA	NA
MFAP1	ME14	0.00358198	NA	NA
MFAP1	ME29	0.0132584	NA	NA
MKI67	ME14	0.000198089	NA	NA
MKI67	ME25	0.00226999	NA	NA
MKRN1	ME3	0.00493028	NA	NA
MKRN1	ME11	0.00688739	NA	NA
MKRN1	ME14	0.000645035	NA	NA
MKRN1	ME25	0.000587184	NA	NA
MKRN1	ME31	0.00486067	NA	NA
MKRN1	ME32	0.00436751	NA	NA
MOV10	ME3	0.0162517	NO	NA
MOV10	ME11	0.000646683	NO	NA
MOV10	ME14	5.78e-06	YES	NA
MOV10	ME25	0.000505224	NO	NA
MRM1	ME14	0.00261092	NA	NA
MRM1	ME21	0.0100466	NA	NA
MRM1	ME25	0.0177934	NA	NA
MRM1	ME31	0.00362758	NA	NA
MRPL10	ME14	0.0111744	NA	NA
MRPL14	ME14	0.0100304	NA	NA
MRPL16	ME13	0.00166221	NA	NA
MRPL18	ME35	0.0111046	NA	NA
MRPL27	ME32	0.0180099	NA	NA
MRPL28	ME21	0.00894848	NA	NA
MRPL32	ME11	0.00567084	NA	NA
MRPL32	ME13	0.0127744	NA	NA
MRPL32	ME14	0.000100095	NA	NA
MRPL32	ME25	0.0152404	NA	NA
MRPL37	ME14	0.00453464	NA	NA
MRPL42	ME21	0.0156027	NA	NA
MRPL43	ME7	0.0159218	NA	NA
MRPL44	ME14	0.00215112	NA	NA
MRPL54	ME14	0.011342	NA	NA
MRPS30	ME7	0.0172236	NA	NA
MRPS30	ME13	0.013019	NA	NA
MRPS30	ME14	0.0135831	NA	NA
MRPS6	ME11	0.00161792	NA	NA
MRPS6	ME14	0.000258604	NA	NA
MRPS6	ME31	0.0112897	NA	NA
MSI1	ME20	0.0136974	YES	NO
MSI2	ME35	0.0113895	NO	NA
MSN	ME7	0.00526078	NA	NA
MSN	ME12	0.0148759	NA	NA
MSN	ME13	0.00661934	NA	NA
MSN	ME14	0.000134213	NA	NA
MSN	ME17	0.0127509	NA	NA
MSN	ME25	0.000180316	NA	NA
MSN	ME31	0.00255391	NA	NA
MSN	ME32	0.00758214	NA	NA
MSN	ME35	0.00546055	NA	NA
MTDH	ME12	0.00754659	NA	NA
MTDH	ME28	0.0139358	NA	NA
MTHFSD	ME14	0.000367105	NA	NA
MTHFSD	ME25	0.00510218	NA	NA
MTHFSD	ME31	0.00380326	NA	NA
MTRF1	ME7	0.00228184	NA	NA
MTRF1	ME31	0.00616492	NA	NA
MYEF2	ME10	0.0145516	NA	NA
MYEF2	ME39	0.0137376	NA	NA
MYH9	ME12	0.00723027	NA	NA
MYH9	ME35	0.0177237	NA	NA
MYO5A	ME8	0.00212732	NA	NA
MYO5A	ME37	0.0104947	NA	NA
NABP1	ME12	0.00617435	NA	NA
NABP1	ME28	0.0046981	NA	NA
NABP1	ME35	0.00833676	NA	NA
NANOS1	ME11	0.000192292	NA	NA
NANOS1	ME13	0.00822597	NA	NA
NANOS1	ME14	1.54e-07	NA	NA
NANOS1	ME21	0.0112713	NA	NA
NANOS1	ME25	0.00145202	NA	NA
NAP1L4	ME3	0.0150297	NA	NA
NAT10	ME18	0.00622283	NA	NA
NBPF10	ME4	0.00205036	NA	NA
NBPF10	ME7	0.00882008	NA	NA
NBPF10	ME17	0.0048613	NA	NA
NBPF10	ME25	0.00143246	NA	NA
NBPF10	ME28	0.00900066	NA	NA
NCBP2	ME3	0.017766	YES	NA
NCBP2	ME11	0.0150074	YES	NA
NCBP2	ME14	0.000566752	NO	NA
NCBP2	ME25	0.00570126	NO	NA
NCBP2	ME31	0.0109388	NO	NA
NCOA5	ME14	0.0158895	NA	NA
NDUFV3	ME11	0.00917293	NA	NA
NDUFV3	ME13	0.0165172	NA	NA
NDUFV3	ME14	3.99e-05	NA	NA
NDUFV3	ME25	0.00249219	NA	NA
NDUFV3	ME31	0.00278779	NA	NA
NFX1	ME25	0.0163313	NA	NA
NGRN	ME11	0.000215903	NA	NA
NGRN	ME14	0.000175163	NA	NA
NOL3	ME12	0.0106699	NA	NA
NOL8	ME31	0.0139877	NA	NA
NOP10	ME7	0.00613447	NA	NA
NOP10	ME11	0.00872287	NA	NA
NOP10	ME13	0.00166906	NA	NA
NOP10	ME14	0.00174242	NA	NA
NOP10	ME32	0.0162137	NA	NA
NOP2	ME14	0.018297	NA	NA
NOP56	ME3	0.00193323	NA	NA
NOP56	ME14	0.00116199	NA	NA
NOP56	ME31	0.000511901	NA	NA
NOP9	ME14	0.00781465	NA	NA
NQO1	ME33	0.000826453	NA	NA
NR3C1	ME12	0.00454586	NA	NA
NR3C1	ME13	0.0173102	NA	NA
NR3C1	ME14	0.0083431	NA	NA
NSRP1	ME14	0.0021374	NA	NA
NSRP1	ME25	0.00999441	NA	NA
NSRP1	ME31	0.00819519	NA	NA
NSUN3	ME31	0.00764469	NA	NA
NSUN5P2	ME11	0.00078521	NA	NA
NSUN5P2	ME12	0.0152362	NA	NA
NSUN5P2	ME13	0.000552217	NA	NA
NSUN5P2	ME14	1.5e-06	NA	NA
NSUN5P2	ME19	0.00322164	NA	NA
NSUN5P2	ME21	0.0032353	NA	NA
NSUN5P2	ME25	0.00032954	NA	NA
NSUN6	ME14	0.0151118	NA	NA
NSUN6	ME31	0.0140253	NA	NA
NSUN7	ME12	0.0175589	NA	NA
NSUN7	ME28	0.0175596	NA	NA
NUDT16	ME11	0.00422366	NA	NA
NUDT16	ME14	0.00301482	NA	NA
NUDT21	ME22	0.0103103	NA	NA
NUDT4	ME11	0.0116468	NA	NA
NUDT4	ME13	0.0039302	NA	NA
NUDT4	ME14	0.00151443	NA	NA
NUDT5	ME12	0.00964288	NA	NA
NUFIP1	ME13	0.01251	NA	NA
NUFIP1	ME14	0.000807575	NA	NA
NUFIP1	ME25	0.0154449	NA	NA
NUFIP2	ME3	0.0156346	NA	NA
NUFIP2	ME7	0.0170872	NA	NA
NUFIP2	ME13	0.00818685	NA	NA
NUFIP2	ME14	0.000249382	NA	NA
NUFIP2	ME25	0.0011988	NA	NA
NUFIP2	ME31	0.00902868	NA	NA
NUPL2	ME15	0.00582359	NA	NA
NUPL2	ME23	0.0169283	NA	NA
NUPL2	ME29	0.0126019	NA	NA
NUPL2	ME31	0.0153683	NA	NA
NUPL2	ME37	0.00187827	NA	NA
NUSAP1	ME14	0.0155417	NA	NA
NXF3	ME8	0.0162642	NA	NA
NXF3	ME29	0.00913434	NA	NA
NXF3	ME37	0.00126503	NA	NA
P4HB	ME11	0.00492659	NA	NA
P4HB	ME12	0.00355683	NA	NA
P4HB	ME13	0.0105234	NA	NA
P4HB	ME14	8.99e-05	NA	NA
P4HB	ME25	0.00119002	NA	NA
PABPC1L	ME31	0.0168668	NA	NA
PABPC3	ME35	0.0118133	NA	YES
PABPC3	ME40	0.00362186	NA	NO
PAIP2	ME14	0.0143645	NA	NA
PAPD5	ME12	0.0132222	NA	NA
PAPD5	ME21	0.0149504	NA	NA
PARK7	ME36	0.00684117	NA	NA
PARP12	ME10	0.00895844	NA	NA
PARP12	ME13	0.00676663	NA	NA
PATL1	ME14	0.000762428	NA	NA
PATL1	ME25	0.00569352	NA	NA
PATL1	ME31	0.0100008	NA	NA
PCBP1	ME11	0.00695195	NA	NO
PCBP1	ME13	0.0056963	NA	NO
PCBP1	ME14	4.2e-06	NA	NO
PCBP1	ME25	0.00231367	NA	NO
PCBP1	ME31	0.00559391	NA	NO
PCF11	ME31	0.0143576	NA	NA
PDAP1	ME14	0.000694776	NA	NA
PDIA3	ME26	0.0122164	NA	NA
PDIA4	ME9	0.00451867	NA	NA
PDIA4	ME11	1.8e-05	NA	NA
PDIA4	ME14	0.00199719	NA	NA
PDIA4	ME24	0.017535	NA	NA
PDIA4	ME26	0.00332827	NA	NA
PEBP1	ME3	0.00747163	NA	NA
PEBP1	ME6	0.0160032	NA	NA
PEBP1	ME11	0.000839294	NA	NA
PEBP1	ME14	1.16e-05	NA	NA
PEBP1	ME25	0.00558592	NA	NA
PEBP1	ME31	0.00779679	NA	NA
PEF1	ME11	0.0134267	NA	NA
PEF1	ME14	0.0050745	NA	NA
PFN1	ME14	0.00155843	NA	NA
PFN1	ME19	0.000928911	NA	NA
PHAX	ME11	0.0118542	NA	NA
PIWIL4	ME8	0.0178771	NA	NA
PIWIL4	ME37	0.0116165	NA	NA
PKP3	ME37	0.00856855	NA	NA
PLEC	ME12	0.000719377	NA	NA
PLEC	ME21	0.00893366	NA	NA
PNISR	ME3	0.00528782	NA	NA
PNISR	ME7	0.00457345	NA	NA
PNISR	ME22	0.0116335	NA	NA
PNISR	ME31	0.00153772	NA	NA
PNISR	ME32	0.0182759	NA	NA
PNISR	ME37	0.00604989	NA	NA
PNN	ME14	0.0045383	NA	NA
PNN	ME25	0.0169567	NA	NA
POLDIP3	ME3	0.00408421	NA	NA
POLDIP3	ME11	0.00422159	NA	NA
POLDIP3	ME14	3.25e-05	NA	NA
POLDIP3	ME25	0.00472044	NA	NA
POLDIP3	ME31	0.00177311	NA	NA
POLR2A	ME8	0.0131504	NA	NA
POLR2D	ME33	0.0104991	NA	NA
POLR2G	ME2	0.0114624	NO	NA
POLR2G	ME15	0.0160168	NO	NA
POLR2G	ME20	0.00857877	NO	NA
POLR2G	ME23	0.017694	NO	NA
POLR2G	ME38	0.00183056	NO	NA
POP1	ME6	0.0171592	NA	NA
POP7	ME11	0.0153876	NA	NA
POP7	ME14	0.000328383	NA	NA
PPAN	ME14	0.00262074	NA	NA
PPIB	ME11	0.002753	NA	NA
PPIB	ME14	0.00355483	NA	NA
PPIB	ME21	0.00312262	NA	NA
PRDM14	ME12	0.0123129	NA	NA
PRDM14	ME28	0.000241541	NA	NA
PRKRIP1	ME14	0.00167348	NA	NA
PRKRIP1	ME31	0.000712382	NA	NA
PRPF3	ME7	0.0151313	NA	NA
PRPF3	ME14	0.0161999	NA	NA
PRPF3	ME31	0.0176507	NA	NA
PRPF38B	ME7	0.0159801	NA	NA
PRPF38B	ME14	0.00236719	NA	NA
PRPF38B	ME25	0.0143319	NA	NA
PRPF38B	ME31	0.00667037	NA	NA
PRPF39	ME11	0.0154152	NA	NA
PRPF39	ME14	0.00328625	NA	NA
PRPF39	ME16	0.0117232	NA	NA
PRPF39	ME19	0.00502693	NA	NA
PRPF40A	ME21	0.0135406	NA	NA
PRPF40B	ME7	0.0121443	NA	NA
PRPF40B	ME31	0.00235497	NA	NA
PRRC2C	ME18	0.0103736	NA	NA
PSIP1	ME22	0.0139364	NA	NA
PSTK	ME15	0.0160285	NA	NA
PSTK	ME38	0.01633	NA	NA
PTCD1	ME12	0.00938588	NA	NA
PTCD1	ME13	0.00789139	NA	NA
PTCD1	ME14	0.000795753	NA	NA
PTCD1	ME21	0.0159403	NA	NA
PTCD1	ME25	0.00146605	NA	NA
PTPN1	ME13	0.000166668	NA	NA
PTPN1	ME14	0.000976467	NA	NA
PTPN1	ME17	0.00669129	NA	NA
PTPN1	ME19	0.0176427	NA	NA
PTPN1	ME25	0.000897483	NA	NA
PTPN1	ME30	0.0151384	NA	NA
PTPN1	ME32	0.0139218	NA	NA
PURA	ME12	0.0105162	NA	NA
PURA	ME14	0.00222721	NA	NA
PURA	ME21	0.00647721	NA	NA
PURA	ME25	0.0160918	NA	NA
PURB	ME14	0.00120412	NA	NA
PURB	ME25	0.00163151	NA	NA
PURB	ME31	0.000629923	NA	NA
PURG	ME18	0.00617219	NA	NA
R3HDM2	ME3	0.00365051	NA	NA
R3HDM2	ME14	0.00437962	NA	NA
R3HDM2	ME25	0.00998712	NA	NA
R3HDM2	ME31	0.0021611	NA	NA
RALY	ME14	0.00168017	NA	YES
RALY	ME21	0.00634026	NA	NO
RANGAP1	ME16	0.0120619	NA	NA
RARA	ME12	0.00776133	NA	NA
RARA	ME14	0.00258888	NA	NA
RARA	ME25	0.00488718	NA	NA
RARA	ME31	0.0022909	NA	NA
RAVER1	ME14	0.000229168	NA	NA
RAVER1	ME25	0.0160127	NA	NA
RAVER1	ME31	0.00679853	NA	NA
RAVER2	ME11	0.0141939	NA	NA
RAVER2	ME14	0.0115106	NA	NA
RBBP6	ME31	0.0156839	NA	NA
RBFOX2	ME33	0.0159534	NO	NA
RBFOX3	ME28	0.00889956	NA	NA
RBM10	ME14	0.00525317	YES	NA
RBM12B	ME14	0.0110212	NA	NA
RBM12B	ME31	0.00282003	NA	NA
RBM15	ME14	0.0163027	NO	NA
RBM15B	ME11	0.00326374	NA	NA
RBM15B	ME14	0.000110035	NA	NA
RBM15B	ME25	0.013774	NA	NA
RBM17	ME29	0.000433114	NA	NA
RBM22	ME14	0.0124072	YES	NA
RBM22	ME31	0.0149215	NO	NA
RBM25	ME35	0.00904323	NA	NA
RBM33	ME14	0.0103761	NA	NA
RBM38	ME14	0.00563099	NA	NA
RBM38	ME31	0.00643959	NA	NA
RBM39	ME39	0.0133812	NA	NA
RBM4	ME7	0.00692026	NA	NO
RBM4	ME11	0.0023413	NA	YES
RBM4	ME13	0.00851354	NA	NO
RBM4	ME14	0.0121768	NA	NO
RBM4	ME32	0.00704366	NA	YES
RBM41	ME14	0.00955153	NA	YES
RBM42	ME16	0.0132415	NA	NO
RBM43	ME7	0.00703549	NA	NA
RBM43	ME10	0.0127075	NA	NA
RBM43	ME14	0.00521068	NA	NA
RBM43	ME17	0.00623721	NA	NA
RBM43	ME25	0.00444551	NA	NA
RBM43	ME31	0.00637518	NA	NA
RBM43	ME32	0.0122212	NA	NA
RBM45	ME14	0.00561228	NA	NO
RBM45	ME31	0.0142767	NA	NO
RBM47	ME27	0.00611282	NO	NA
RBM48	ME31	0.00306853	NA	NA
RBM48	ME37	0.00370904	NA	NA
RBM4B	ME11	0.0139303	NA	NA
RBM4B	ME13	0.0142883	NA	NA
RBM4B	ME14	3.5e-05	NA	NA
RBM4B	ME25	0.00406925	NA	NA
RBM4B	ME31	0.0171103	NA	NA
RBMS2	ME11	0.0083496	NA	NA
RBMS2	ME12	0.0113682	NA	NA
RBMS2	ME14	0.00445008	NA	NA
RBMS2	ME16	0.00351481	NA	NA
RBMS2	ME33	0.0088328	NA	NA
RBMS3	ME33	0.000234291	NA	NO
RBMS3	ME37	0.00398193	NA	NO
RBMX	ME3	0.0114789	NA	NA
RBMX2	ME11	0.00868224	NA	NA
RBMX2	ME14	0.0005233	NA	NA
RBMX2	ME25	0.00261751	NA	NA
RBMX2	ME31	0.00195624	NA	NA
RBMX2	ME32	0.00944551	NA	NA
RBPMS2	ME4	0.0149964	NA	NA
RBPMS2	ME28	0.00260227	NA	NA
RC3H1	ME11	0.00304413	NO	NA
RC3H1	ME14	0.00448922	YES	NA
REXO4	ME16	0.0140373	NA	NA
RFTN1	ME12	0.00749686	NA	NA
RFTN1	ME35	0.00561317	NA	NA
RNASEL	ME7	0.00227098	NA	NA
RNASEL	ME25	0.00894208	NA	NA
RNASEL	ME31	9.83e-05	NA	NA
RNF20	ME29	0.0113139	NA	NA
RNPS1	ME14	0.000801592	NA	NA
RP9	ME14	0.00271339	NA	NA
RPGR	ME25	0.0136706	NA	NA
RPL12	ME7	0.00807487	NA	NA
RPL12	ME14	0.0108901	NA	NA
RPL12	ME31	0.0123613	NA	NA
RPL13	ME40	0.00409246	NA	NA
RPL13AP3	ME27	0.0158631	NA	NA
RPL13AP3	ME31	0.00201306	NA	NA
RPL15	ME33	0.00158997	NA	NA
RPL15	ME37	0.0114553	NA	NA
RPL19	ME7	0.00950711	NA	NA
RPL19	ME31	0.0164749	NA	NA
RPL22	ME12	0.00232911	NA	NA
RPL24	ME21	0.00225581	NA	NA
RPL26	ME7	0.00339074	NA	NA
RPL26	ME31	0.014967	NA	NA
RPL26	ME32	0.00171215	NA	NA
RPL27	ME14	0.0145112	NA	NA
RPL29	ME5	0.0116292	NA	NA
RPL29	ME18	0.0112485	NA	NA
RPL29	ME30	0.00271713	NA	NA
RPL30	ME19	0.0168821	NA	NA
RPL30	ME37	0.00091833	NA	NA
RPL31	ME8	0.0067976	NA	NA
RPL32	ME7	0.0124359	NA	NA
RPL32	ME25	0.0165598	NA	NA
RPL32	ME31	0.00957512	NA	NA
RPL34	ME11	0.00531114	NA	NA
RPL34	ME14	0.00036065	NA	NA
RPL34	ME21	0.0141211	NA	NA
RPL35	ME14	0.00670239	NA	NA
RPL35	ME25	0.00866044	NA	NA
RPL37	ME39	0.00120166	NA	NA
RPL39L	ME14	0.00601273	NA	NA
RPL39L	ME35	0.013331	NA	NA
RPL41	ME4	0.011084	NA	NA
RPL9	ME37	0.0170338	NA	NA
RPN1	ME10	0.00610281	NA	NA
RPN1	ME11	0.0043587	NA	NA
RPN1	ME14	0.0060099	NA	NA
RPN1	ME25	0.0134083	NA	NA
RPP25L	ME31	0.0179906	NA	NA
RPS10	ME31	0.0155481	NA	NA
RPS11	ME29	0.0164807	NO	NA
RPS15A	ME14	0.00678402	NA	NA
RPS16	ME11	0.00227416	NA	NA
RPS16	ME13	0.000779978	NA	NA
RPS16	ME14	1.7e-05	NA	NA
RPS16	ME25	0.00224034	NA	NA
RPS18	ME19	0.0167765	NA	NA
RPS25	ME5	0.0103958	NA	NA
RPS25	ME20	0.0106748	NA	NA
RPS25	ME37	0.00392839	NA	NA
RPS27	ME37	0.0140268	NA	NA
RPS28	ME31	0.00435417	NA	NA
RPS7	ME5	0.014004	NA	NA
RPS7	ME19	0.0113179	NA	NA
RPS7	ME20	0.0117752	NA	NA
RPS7	ME38	0.0152372	NA	NA
RRBP1	ME11	0.00731308	NA	NA
RRBP1	ME19	0.00350431	NA	NA
RRBP1	ME33	0.00232316	NA	NA
RRP12	ME3	0.0135312	NA	NA
RRP12	ME6	0.0109103	NA	NA
RRP36	ME11	0.0182883	NA	NA
RRP8	ME11	0.007747	NA	NA
RRP8	ME12	0.0100574	NA	NA
RRP8	ME13	0.00436113	NA	NA
RRP8	ME14	0.000111877	NA	NA
RRP8	ME25	0.000933768	NA	NA
RSL24D1	ME31	0.0158484	NA	NA
RSRC2	ME3	0.000177359	NA	NA
RSRC2	ME11	0.00538832	NA	NA
RSRC2	ME14	0.00023464	NA	NA
RSRC2	ME22	0.00589936	NA	NA
RSRC2	ME25	0.00136591	NA	NA
RSRC2	ME31	0.00185079	NA	NA
RSRC2	ME32	0.00966701	NA	NA
RTN4	ME19	0.0121642	NA	NA
RTN4	ME33	0.000199034	NA	NA
S100A16	ME11	0.00839584	NA	NA
S100A16	ME33	0.000455485	NA	NA
SAMD4A	ME12	0.00365515	NA	NO
SAMD4A	ME21	0.0011933	NA	NO
SAMD4A	ME33	0.00383016	NA	NO
SAP18	ME7	8.65e-05	NA	NA
SAP18	ME32	0.00805604	NA	NA
SARS	ME14	0.00779428	NA	NA
SARS	ME21	0.00425694	NA	NA
SART1	ME5	0.00581261	NA	NA
SCAF1	ME11	0.016341	NA	NA
SCAF1	ME19	0.00228945	NA	NA
SCAF4	ME3	0.0177097	NA	NA
SCAF4	ME14	0.000576332	NA	NA
SCAF4	ME25	0.0142225	NA	NA
SCAF4	ME31	0.00334549	NA	NA
SCG3	ME12	0.00772808	NA	NA
SCG3	ME28	8.26e-05	NA	NA
SEPSECS	ME31	0.0088364	NA	NA
SERBP1	ME11	0.0148268	NO	NA
SERBP1	ME14	0.0026366	NO	NA
SERPINH1	ME33	0.0126321	NA	NA
SF3A1	ME14	0.0143525	NA	NA
SF3A1	ME29	0.00398211	NA	NA
SF3B1	ME22	0.00784073	NO	NA
SF3B4	ME11	0.00320118	YES	NA
SF3B4	ME13	0.00584401	NO	NA
SF3B4	ME14	0.00016731	YES	NA
SF3B5	ME11	0.00718507	NA	NA
SF3B5	ME13	0.0179927	NA	NA
SF3B5	ME14	2.31e-05	NA	NA
SF3B5	ME25	0.0080479	NA	NA
SF3B5	ME31	0.0019466	NA	NA
SFPQ	ME3	0.0163402	NO	NO
SFPQ	ME14	0.00568338	YES	NO
SLBP	ME14	0.00273021	YES	NA
SLBP	ME31	0.0148136	NO	NA
SLC25A5	ME14	0.00376551	NA	NA
SLFN13	ME7	0.0150587	NA	NA
SMAD1	ME40	0.0182597	NA	NA
SMAD3	ME33	0.0102061	NA	NA
SMARCE1	ME3	0.012542	NA	NA
SMARCE1	ME6	0.00234675	NA	NA
SMARCE1	ME7	0.00174777	NA	NA
SMARCE1	ME9	0.0127579	NA	NA
SMARCE1	ME11	0.00315605	NA	NA
SMARCE1	ME14	0.0120698	NA	NA
SMARCE1	ME23	0.00681013	NA	NA
SMARCE1	ME31	0.00608384	NA	NA
SMARCE1	ME32	0.00163112	NA	NA
SMG1	ME25	0.0171464	NA	NA
SMG5	ME31	0.0149603	NA	NA
SMG6	ME19	0.00681776	NA	NA
SMG7	ME14	0.00751347	NA	NA
SND1	ME30	0.00896689	NO	NA
SNIP1	ME14	0.0115286	NA	NA
SNRNP70	ME11	0.00629613	NA	YES
SNRNP70	ME14	0.00143282	NA	YES
SNRPA	ME40	0.00827911	NA	NO
SNRPA1	ME3	0.0104231	NA	NA
SNRPB2	ME29	0.0160138	NA	NA
SNRPE	ME7	0.0160149	NA	NA
SNRPE	ME14	0.00478261	NA	NA
SNRPGP15	ME14	0.000230759	NA	NA
SNRPGP15	ME25	0.00487888	NA	NA
SNRPGP15	ME31	0.000380921	NA	NA
SNUPN	ME35	0.00852322	NA	NA
SON	ME25	0.00952657	NA	NA
SORBS2	ME31	0.0159258	NA	NA
SOX11	ME28	0.0050591	NA	NA
SOX2	ME23	0.00609326	NA	NA
SOX2	ME36	0.0177979	NA	NA
SPATS2L	ME11	0.0160589	NA	NA
SPI1	ME37	0.0163894	NA	NA
SPTBN1	ME5	0.0056415	NA	NA
SPTBN1	ME11	0.0179604	NA	NA
SPTBN1	ME13	0.012551	NA	NA
SPTBN1	ME16	0.00429287	NA	NA
SPTBN1	ME19	0.000118418	NA	NA
SPTBN1	ME29	0.00723035	NA	NA
SPTBN1	ME33	0.000533578	NA	NA
SPTBN1	ME37	0.00370298	NA	NA
SRF	ME40	0.0143888	NA	NA
SRFBP1	ME7	0.0121337	NA	NA
SRFBP1	ME11	0.00195717	NA	NA
SRFBP1	ME13	0.000354848	NA	NA
SRFBP1	ME14	4.76e-06	NA	NA
SRFBP1	ME25	0.000242229	NA	NA
SRFBP1	ME31	0.00954947	NA	NA
SRFBP1	ME32	0.0138159	NA	NA
SRFBP1	ME35	0.00852905	NA	NA
SRP68	ME35	0.00550112	NA	NA
SRP9	ME7	0.00979401	NA	NA
SRSF11	ME7	0.00873547	NA	NA
SRSF12	ME20	0.00447811	NA	NA
SRSF2	ME14	0.000135745	NA	NO
SRSF2	ME25	0.0119549	NA	NO
SRSF2	ME31	0.00351869	NA	NO
SRSF3	ME3	0.00710503	NA	NA
SRSF3	ME20	0.0141214	NA	NA
SRSF3	ME23	0.0182026	NA	NA
SRSF3	ME33	0.0159753	NA	NA
SRSF4	ME14	0.00178379	NA	NA
SRSF4	ME25	0.00470294	NA	NA
SRSF4	ME35	0.00491953	NA	NA
SRSF6	ME14	0.00652959	NA	NA
SRSF6	ME31	0.00693112	NA	NA
SRSF7	ME5	0.0030369	NO	NO
SRSF7	ME12	0.00444844	NO	NO
SRSF7	ME20	0.0122613	NO	NO
SRSF8	ME14	0.014979	NA	NA
SRSF8	ME31	0.00107725	NA	NA
SRSF9	ME32	0.0153868	NO	NO
SSBP1	ME22	0.0167776	NA	NA
STAU1	ME11	0.00235576	NA	NA
STAU1	ME14	0.00853112	NA	NA
STAU1	ME16	0.00689084	NA	NA
STAU1	ME19	0.0134223	NA	NA
SUGP1	ME11	0.000783192	NA	NA
SUGP1	ME13	0.00415691	NA	NA
SUGP1	ME14	2.35e-05	NA	NA
SUGP1	ME25	0.0105079	NA	NA
SUGP1	ME31	0.0126308	NA	NA
SUGP2	ME3	0.000928427	NO	NA
SUGP2	ME7	0.0109633	NO	NA
SUGP2	ME14	0.00141472	YES	NA
SUGP2	ME22	0.0089685	NO	NA
SUGP2	ME25	0.00463313	NO	NA
SUGP2	ME31	4.8e-05	YES	NA
SUGP2	ME32	0.00813196	NO	NA
SUMO1	ME11	0.00788479	NA	NA
SUMO1	ME14	0.00364738	NA	NA
SUMO2	ME3	0.00735477	NA	NA
SUMO2	ME9	0.0172329	NA	NA
SUMO2	ME23	0.0113327	NA	NA
SUPT6H	ME33	0.000479046	NA	NA
SURF6	ME14	0.0124823	NA	NA
SYF2	ME7	0.00563066	NA	NA
SYNCRIP	ME11	0.00661763	NA	NA
SYNCRIP	ME13	0.0114595	NA	NA
SYNCRIP	ME14	5.47e-05	NA	NA
SYNCRIP	ME25	0.0154209	NA	NA
TAF15	ME24	0.0118845	YES	NA
TARDBP	ME11	0.00557983	NO	YES
TARDBP	ME14	0.00453719	YES	YES
TBL2	ME4	0.0139152	NA	NA
TBL2	ME27	0.00763379	NA	NA
TBL2	ME31	0.00544331	NA	NA
TCERG1	ME22	0.012919	NA	NA
TCF20	ME14	0.000910695	NA	NA
TCF20	ME25	0.000733033	NA	NA
TCF20	ME31	0.0157062	NA	NA
TCOF1	ME29	0.0148009	NA	NA
TDRD3	ME7	0.010894	NA	NA
TDRD3	ME13	0.0125745	NA	NA
TDRD3	ME14	0.00581797	NA	NA
TDRD7	ME7	0.00407748	NA	NA
TDRD7	ME31	0.00331267	NA	NA
TEP1	ME3	0.0115211	NA	NA
TEP1	ME11	0.00738616	NA	NA
TEP1	ME14	3.2e-06	NA	NA
TEP1	ME25	0.000431865	NA	NA
TEP1	ME31	0.000699857	NA	NA
TES	ME2	0.0114997	NA	NA
TES	ME8	0.0157789	NA	NA
TES	ME15	0.0103627	NA	NA
TES	ME23	0.00685899	NA	NA
TES	ME29	0.00301569	NA	NA
THOC1	ME19	0.0177871	NA	NA
THOC1	ME20	0.0130373	NA	NA
THRAP3	ME11	0.00686794	NA	NA
THRAP3	ME14	3.99e-05	NA	NA
THRAP3	ME25	0.003441	NA	NA
TLR9	ME11	0.00239242	NA	NA
TLR9	ME14	0.00922176	NA	NA
TLR9	ME26	0.00455538	NA	NA
TP53	ME6	0.0137541	NA	NA
TPD52L2	ME14	0.00247181	NA	NA
TPD52L2	ME25	0.00908035	NA	NA
TRA2A	ME5	0.00789128	YES	NA
TRA2A	ME15	0.017325	YES	NA
TRA2B	ME3	0.000406498	NA	NA
TRA2B	ME20	0.00701058	NA	NA
TRA2B	ME23	0.0119825	NA	NA
TRA2B	ME31	0.00505988	NA	NA
TRIM21	ME7	0.00151358	NA	NA
TRIM21	ME11	0.0152107	NA	NA
TRIM21	ME13	0.00943497	NA	NA
TRIM21	ME14	1.58e-05	NA	NA
TRIM21	ME25	0.00049934	NA	NA
TRIM21	ME31	0.000129352	NA	NA
TRIM25	ME10	0.00992113	NA	NA
TRIM25	ME13	0.0171604	NA	NA
TRIM25	ME14	0.00488756	NA	NA
TRIM25	ME25	0.00617859	NA	NA
TRIM56	ME14	0.000168646	NA	NA
TRIM56	ME25	0.00209116	NA	NA
TRIM56	ME31	0.0101869	NA	NA
TRIM71	ME12	0.00247048	NA	NA
TRIM71	ME28	0.000398047	NA	NA
TRIP6	ME11	0.00317179	NA	NA
TRIP6	ME14	0.0011817	NA	NA
TRIP6	ME25	0.0120395	NA	NA
TRIP6	ME31	0.0173755	NA	NA
TRNT1	ME21	0.0053347	NA	NA
TSR1	ME31	0.00149617	NA	NA
TUBB4B	ME11	0.00198901	NA	NA
TUBB4B	ME14	5.73e-05	NA	NA
TUBB4B	ME16	0.00840636	NA	NA
TUBB4B	ME21	0.00734809	NA	NA
TUBB4B	ME25	0.00678558	NA	NA
UBC	ME3	0.0156363	NA	NA
UBC	ME11	0.00436153	NA	NA
UBC	ME14	0.00291097	NA	NA
UBC	ME25	0.0134901	NA	NA
UBC	ME31	0.00249684	NA	NA
UBE2I	ME10	0.0103104	NA	NA
UBE2L3	ME11	0.00422437	NA	NA
UBE2L3	ME14	0.000604521	NA	NA
UBE2N	ME7	0.0085237	NA	NA
UBE2N	ME13	0.00643056	NA	NA
UBE2N	ME32	0.0143391	NA	NA
UPF1	ME11	0.00132919	NO	NA
UPF1	ME14	0.00023743	YES	NA
UPF1	ME25	0.00841694	NO	NA
UPF3A	ME14	0.0041316	NA	NA
USP10	ME27	0.0110875	NA	NA
USP36	ME35	0.0109911	NA	NA
UTP14A	ME14	0.0040016	NA	NA
UTP23	ME14	0.0113046	NA	NA
UTP3	ME11	0.00520864	NA	NA
UTP3	ME13	0.0093459	NA	NA
UTP3	ME14	1.47e-05	NA	NA
UTP3	ME25	0.00439487	NA	NA
UTP3	ME35	0.0134843	NA	NA
VCP	ME11	0.0170762	NA	NA
VIM	ME4	0.000700762	NA	NA
VIM	ME12	0.00232617	NA	NA
VIM	ME27	0.0106114	NA	NA
VIM	ME28	0.00659831	NA	NA
WBP11	ME14	0.0105122	NA	NA
WDR33	ME5	0.0154637	NA	NA
WDR33	ME21	0.0122227	NA	NA
WRAP53	ME14	0.00974817	NA	NA
WRAP53	ME25	0.00416023	NA	NA
WRAP53	ME31	0.00399997	NA	NA
WT1	ME8	0.00017272	NA	NA
WT1	ME29	0.010757	NA	NA
WT1	ME37	0.0120009	NA	NA
XPO5	ME33	0.00796411	NO	NA
XRCC5	ME28	0.0134277	NA	NA
YARS	ME14	0.0161381	NA	NA
YARS	ME25	0.0158958	NA	NA
YARS	ME35	0.000141191	NA	NA
YBX1	ME11	0.0121662	NA	NO
YBX1	ME14	0.00126554	NA	NO
YBX2	ME4	0.0167723	NA	NO
YRDC	ME14	0.0088247	NA	NA
YTHDF1	ME14	0.000349984	NO	NA
YTHDF1	ME21	0.0126422	NO	NA
YWHAE	ME35	0.016816	NA	NA
YWHAG	ME3	0.000621601	NO	NA
YWHAG	ME11	0.000359712	NO	NA
YWHAG	ME14	2.38e-08	YES	NA
YWHAG	ME25	0.000240702	NO	NA
YWHAG	ME31	0.000192892	NO	NA
ZC3H12A	ME7	0.0177487	NA	NA
ZC3H12A	ME14	0.000680118	NA	NA
ZC3H12A	ME25	0.00112911	NA	NA
ZC3H12A	ME30	0.0108853	NA	NA
ZC3H12A	ME31	0.00868567	NA	NA
ZC3H12A	ME35	0.00052669	NA	NA
ZC3H13	ME14	0.0079709	NA	NA
ZC3H13	ME17	0.0146162	NA	NA
ZC3H13	ME25	0.00117719	NA	NA
ZC3H4	ME14	0.0125137	NA	NA
ZC3H8	ME31	0.0180721	NA	NA
ZC3HAV1	ME7	0.0137803	NA	NA
ZC3HAV1	ME25	0.0115927	NA	NA
ZC3HAV1	ME31	0.00882044	NA	NA
ZC3HAV1	ME32	0.0162244	NA	NA
ZCCHC17	ME11	0.0116758	NA	NA
ZCCHC17	ME14	0.00196952	NA	NA
ZCCHC6	ME25	0.00946585	NA	NA
ZCCHC7	ME40	0.00744814	NA	NA
ZCCHC9	ME11	0.00914158	NA	NA
ZCCHC9	ME14	9.03e-05	NA	NA
ZCCHC9	ME25	0.00907059	NA	NA
ZCCHC9	ME31	0.0154402	NA	NA
ZCRB1	ME14	0.00516549	NA	YES
ZFC3H1	ME22	0.00183479	NA	NA
ZFP36L1	ME12	0.00857746	NA	NA
ZFP36L1	ME21	0.00915709	NA	NA
ZFP36L2	ME14	0.0140566	NA	NA
ZFP36L2	ME31	0.00414044	NA	NA
ZFR	ME31	0.00238717	NA	NA
ZFR	ME37	0.00536306	NA	NA
ZFR	ME39	0.00793015	NA	NA
ZMAT1	ME37	0.0150366	NA	NA
ZMAT4	ME28	0.00212831	NA	NA
ZNF106	ME11	0.0147783	NA	NA
ZNF106	ME14	0.000498799	NA	NA
ZNF106	ME25	9.72e-05	NA	NA
ZNF106	ME32	0.0171111	NA	NA
ZNF346	ME11	0.0125612	NA	NA
ZNF346	ME13	0.0168834	NA	NA
ZNF346	ME14	0.000435205	NA	NA
ZNF579	ME19	0.00665609	NA	NA
ZNF579	ME21	0.00392808	NA	NA
ZNF598	ME5	0.010943	NA	NA
ZNF598	ME21	0.00111699	NA	NA
ZNF622	ME14	0.00479149	NO	NA
ZNF638	ME3	0.00817739	NA	NO
ZNF638	ME22	0.0130294	NA	NO
ZNFX1	ME12	0.000505073	NA	NA
ZRSR2	ME7	0.00504676	NA	NA
ZRSR2	ME11	0.00507492	NA	NA
ZRSR2	ME13	0.00126069	NA	NA
ZRSR2	ME14	4.99e-06	NA	NA
ZRSR2	ME25	0.000449668	NA	NA
ZRSR2	ME31	0.00399235	NA	NA
ZRSR2	ME32	0.00182145	NA	NA
ZYX	ME11	0.0156387	NA	NA
ZYX	ME14	0.0132164	NA	NA
